# Supplementary material for: DRUID: a pipeline for transcriptome-wide measurements of mRNA stability
Source: RNA. 2018 May;24(5):623–32. doi: 10.1261/rna.062877.117 (PMC5900561; doi:10.1261/rna.062877.117)
Supplement: Supplemental Material [file supp_062877.117_Supplemental_Table_S1.csv]

	chromosome	start	end	strand	passed abundance threshold replicate one	passed abundance threshold replicate two	passed abundance threshold abnormal spike-ins	passed abundance threshold not enough spike-ins	well behaved in replicate one	well behaved in replicate two	well behaved in abnormal spike-ins	well behaved in not enough spike-ins
AGRN.35	chr1	1053494	1053752	+	TRUE	FALSE	FALSE	FALSE	FALSE	FALSE	FALSE	FALSE
AHCYL1.15	chr1	110019627	110020730	+	TRUE	TRUE	TRUE	TRUE	TRUE	TRUE	FALSE	TRUE
AHCYL1.16	chr1	110020852	110021673	+	TRUE	TRUE	TRUE	TRUE	TRUE	TRUE	FALSE	TRUE
AKIRIN1.1	chr1	38991601	38998170	+	TRUE	TRUE	TRUE	TRUE	TRUE	FALSE	FALSE	FALSE
AKR1A1.5	chr1	45567021	45567981	+	TRUE	TRUE	TRUE	TRUE	FALSE	FALSE	FALSE	FALSE
ALG6.9	chr1	63412062	63414060	+	TRUE	FALSE	FALSE	FALSE	FALSE	FALSE	FALSE	FALSE
ARV1.5	chr1	230997268	231000137	+	TRUE	TRUE	FALSE	FALSE	FALSE	FALSE	FALSE	FALSE
ATAD3A.14	chr1	1527863	1529222	+	TRUE	TRUE	FALSE	FALSE	FALSE	FALSE	FALSE	FALSE
ATAD3B.5	chr1	1482615	1485015	+	TRUE	TRUE	FALSE	TRUE	FALSE	FALSE	FALSE	FALSE
ATP6V0B.4	chr1	43976380	43976589	+	TRUE	TRUE	FALSE	FALSE	TRUE	FALSE	FALSE	FALSE
CAPN2.11	chr1	223757381	223759269	+	TRUE	TRUE	TRUE	TRUE	FALSE	FALSE	TRUE	FALSE
CAPN2.17	chr1	223769910	223770446	+	TRUE	TRUE	TRUE	TRUE	FALSE	FALSE	TRUE	FALSE
CD46.6	chr1	207767196	207767606	+	TRUE	FALSE	TRUE	FALSE	FALSE	FALSE	FALSE	FALSE
CD46.7	chr1	207767652	207767778	+	TRUE	FALSE	FALSE	TRUE	FALSE	FALSE	FALSE	FALSE
CD46.8	chr1	207767824	207770320	+	TRUE	TRUE	TRUE	TRUE	FALSE	FALSE	FALSE	FALSE
CDC7.8	chr1	91514044	91514818	+	TRUE	FALSE	FALSE	FALSE	TRUE	FALSE	FALSE	FALSE
CHD1L.9	chr1	147267519	147268781	+	TRUE	TRUE	TRUE	TRUE	FALSE	FALSE	FALSE	FALSE
CHD1L.12	chr1	147272282	147275353	+	TRUE	TRUE	FALSE	TRUE	FALSE	TRUE	FALSE	TRUE
CHTOP.2	chr1	153636654	153638294	+	TRUE	TRUE	TRUE	TRUE	TRUE	FALSE	FALSE	TRUE
CHTOP.3	chr1	153638449	153642242	+	TRUE	TRUE	TRUE	TRUE	TRUE	TRUE	FALSE	FALSE
CHTOP.4	chr1	153642430	153643226	+	TRUE	TRUE	TRUE	TRUE	TRUE	TRUE	FALSE	TRUE
CHTOP.5	chr1	153643365	153645063	+	TRUE	TRUE	TRUE	TRUE	TRUE	TRUE	FALSE	TRUE
CTPS1.17	chr1	41010255	41011657	+	TRUE	TRUE	FALSE	TRUE	FALSE	FALSE	FALSE	TRUE
DAP3.7	chr1	155726020	155727607	+	TRUE	TRUE	FALSE	FALSE	FALSE	FALSE	FALSE	FALSE
DAP3.12	chr1	155732034	155736945	+	TRUE	TRUE	FALSE	TRUE	FALSE	FALSE	FALSE	FALSE
DHX9.27	chr1	182883636	182884612	+	TRUE	TRUE	FALSE	FALSE	TRUE	TRUE	FALSE	FALSE
DMAP1.3	chr1	44214899	44218310	+	TRUE	TRUE	TRUE	TRUE	FALSE	FALSE	FALSE	FALSE
DUSP12.5	chr1	161753262	161756785	+	TRUE	TRUE	TRUE	TRUE	TRUE	FALSE	FALSE	TRUE
FDPS.4	chr1	155312396	155317940	+	TRUE	TRUE	TRUE	TRUE	FALSE	FALSE	TRUE	FALSE
FDPS.6	chr1	155318292	155318664	+	TRUE	TRUE	TRUE	TRUE	FALSE	FALSE	FALSE	TRUE
FDPS.7	chr1	155318754	155318855	+	TRUE	FALSE	TRUE	TRUE	FALSE	FALSE	FALSE	FALSE
FDPS.9	chr1	155319689	155319793	+	TRUE	TRUE	FALSE	TRUE	FALSE	FALSE	FALSE	TRUE
FDPS.10	chr1	155319929	155320408	+	TRUE	TRUE	TRUE	TRUE	FALSE	FALSE	FALSE	TRUE
FLAD1.4	chr1	154990258	154990338	+	TRUE	TRUE	FALSE	FALSE	FALSE	FALSE	FALSE	FALSE
GUK1.3	chr1	228145625	228146025	+	TRUE	TRUE	TRUE	TRUE	FALSE	FALSE	TRUE	FALSE
GUK1.4	chr1	228146068	228146841	+	TRUE	TRUE	TRUE	TRUE	FALSE	FALSE	FALSE	FALSE
HAX1.5	chr1	154275261	154275392	+	TRUE	TRUE	FALSE	FALSE	FALSE	TRUE	FALSE	FALSE
HCN3.4	chr1	155284758	155285164	+	TRUE	FALSE	FALSE	FALSE	FALSE	FALSE	FALSE	FALSE
HDAC1.5	chr1	32327078	32327535	+	TRUE	TRUE	TRUE	TRUE	FALSE	FALSE	TRUE	FALSE
HDAC1.6	chr1	32327678	32329067	+	TRUE	TRUE	TRUE	TRUE	FALSE	FALSE	FALSE	FALSE
HDAC1.7	chr1	32329161	32330577	+	TRUE	TRUE	TRUE	TRUE	FALSE	FALSE	FALSE	FALSE
HMGN2.2	chr1	26473528	26473702	+	TRUE	TRUE	TRUE	TRUE	TRUE	TRUE	FALSE	TRUE
HMGN2.3	chr1	26473733	26474084	+	TRUE	TRUE	TRUE	TRUE	TRUE	TRUE	FALSE	TRUE
HMGN2.4	chr1	26474136	26474571	+	TRUE	TRUE	TRUE	FALSE	TRUE	TRUE	FALSE	FALSE
HMGN2.5	chr1	26474668	26475112	+	TRUE	TRUE	TRUE	TRUE	TRUE	TRUE	FALSE	TRUE
INTS3.5	chr1	153747364	153748688	+	TRUE	FALSE	TRUE	FALSE	FALSE	FALSE	FALSE	FALSE
IPO9.15	chr1	201866960	201868647	+	TRUE	TRUE	FALSE	FALSE	FALSE	FALSE	FALSE	FALSE
IPO9.21	chr1	201874373	201874831	+	TRUE	TRUE	TRUE	TRUE	FALSE	FALSE	FALSE	FALSE
KCNC4.3	chr1	110226179	110232220	+	TRUE	TRUE	FALSE	TRUE	FALSE	FALSE	FALSE	FALSE
KDM1A.16	chr1	23077361	23078989	+	TRUE	TRUE	FALSE	FALSE	TRUE	TRUE	FALSE	FALSE
KDM1A.20	chr1	23082367	23083178	+	TRUE	TRUE	TRUE	TRUE	FALSE	FALSE	TRUE	FALSE
KIAA1804.6	chr1	233372161	233375915	+	TRUE	TRUE	TRUE	TRUE	TRUE	FALSE	TRUE	FALSE
KLHL17.8	chr1	963505	963919	+	TRUE	TRUE	FALSE	TRUE	FALSE	FALSE	FALSE	FALSE
LDLRAP1.8	chr1	25565208	25566847	+	TRUE	TRUE	TRUE	TRUE	FALSE	FALSE	TRUE	FALSE
LINC00339.1	chr1	22025644	22027413	+	TRUE	TRUE	FALSE	TRUE	FALSE	FALSE	FALSE	FALSE
MARC2.2	chr1	220755121	220761657	+	TRUE	TRUE	TRUE	TRUE	TRUE	FALSE	FALSE	FALSE
MARC2.5	chr1	220780080	220780167	+	TRUE	FALSE	FALSE	FALSE	FALSE	FALSE	FALSE	FALSE
MAST2.6	chr1	46000980	46002804	+	TRUE	FALSE	FALSE	TRUE	FALSE	FALSE	FALSE	FALSE
MIA3.27	chr1	222662530	222663997	+	TRUE	TRUE	TRUE	TRUE	TRUE	TRUE	FALSE	TRUE
MIIP.6	chr1	12029282	12029764	+	TRUE	TRUE	TRUE	FALSE	FALSE	FALSE	TRUE	FALSE
MOV10.8	chr1	112692930	112694017	+	TRUE	TRUE	TRUE	TRUE	FALSE	FALSE	FALSE	FALSE
MOV10.17	chr1	112698479	112698714	+	TRUE	TRUE	TRUE	TRUE	FALSE	FALSE	FALSE	FALSE
MOV10.18	chr1	112698790	112699684	+	TRUE	TRUE	TRUE	TRUE	FALSE	FALSE	FALSE	FALSE
MRPL37.6	chr1	54216345	54218171	+	TRUE	TRUE	TRUE	TRUE	TRUE	FALSE	FALSE	TRUE
MTF2.14	chr1	93134196	93136669	+	TRUE	TRUE	FALSE	FALSE	FALSE	TRUE	FALSE	FALSE
NASP.5	chr1	45606592	45607320	+	TRUE	TRUE	TRUE	TRUE	FALSE	FALSE	TRUE	FALSE
NASP.6	chr1	45608338	45613168	+	TRUE	TRUE	TRUE	TRUE	FALSE	TRUE	FALSE	FALSE
NASP.14	chr1	45617592	45618060	+	TRUE	TRUE	TRUE	TRUE	TRUE	FALSE	FALSE	TRUE
NCDN.6	chr1	35563910	35565226	+	TRUE	TRUE	TRUE	TRUE	FALSE	FALSE	FALSE	FALSE
NCSTN.16	chr1	160356755	160357040	+	TRUE	TRUE	TRUE	FALSE	FALSE	FALSE	FALSE	FALSE
NUF2.7	chr1	163338094	163339380	+	TRUE	FALSE	TRUE	FALSE	FALSE	FALSE	FALSE	FALSE
PHGDH.10	chr1	119741898	119742806	+	TRUE	TRUE	FALSE	TRUE	FALSE	FALSE	FALSE	FALSE
POGK.5	chr1	166850424	166852584	+	TRUE	TRUE	TRUE	TRUE	FALSE	FALSE	FALSE	FALSE
PPIH.9	chr1	42667441	42676583	+	TRUE	TRUE	TRUE	TRUE	TRUE	TRUE	FALSE	FALSE
PRDX6.1	chr1	173477493	173481325	+	TRUE	TRUE	TRUE	TRUE	FALSE	FALSE	FALSE	FALSE
PRDX6.2	chr1	173481483	173485360	+	TRUE	TRUE	TRUE	TRUE	TRUE	TRUE	FALSE	TRUE
PRPF3.13	chr1	150346137	150346407	+	TRUE	TRUE	TRUE	FALSE	FALSE	TRUE	FALSE	FALSE
PRPF38B.5	chr1	108696338	108698603	+	TRUE	TRUE	TRUE	TRUE	FALSE	TRUE	FALSE	FALSE
PRRC2C.33	chr1	171588506	171591586	+	TRUE	TRUE	TRUE	TRUE	FALSE	TRUE	TRUE	FALSE
PSMB4.3	chr1	151400589	151400763	+	TRUE	TRUE	TRUE	TRUE	TRUE	FALSE	FALSE	TRUE
PSMB4.4	chr1	151400846	151401238	+	TRUE	TRUE	TRUE	TRUE	TRUE	TRUE	FALSE	TRUE
PSMB4.5	chr1	151401356	151401541	+	TRUE	TRUE	TRUE	TRUE	TRUE	FALSE	FALSE	TRUE
PSMB4.6	chr1	151401631	151401816	+	TRUE	TRUE	TRUE	TRUE	TRUE	FALSE	FALSE	FALSE
RABGGTB.4	chr1	75790058	75790151	+	TRUE	TRUE	TRUE	TRUE	FALSE	TRUE	FALSE	TRUE
RABGGTB.5	chr1	75790275	75790445	+	TRUE	TRUE	FALSE	FALSE	FALSE	TRUE	FALSE	FALSE
RABGGTB.6	chr1	75790518	75791284	+	TRUE	TRUE	FALSE	TRUE	TRUE	TRUE	FALSE	TRUE
RABGGTB.9	chr1	75792307	75794083	+	TRUE	TRUE	FALSE	TRUE	TRUE	TRUE	FALSE	TRUE
RABGGTB.10	chr1	75794234	75794509	+	TRUE	FALSE	TRUE	FALSE	TRUE	FALSE	FALSE	FALSE
RAD54L.13	chr1	46273466	46273623	+	TRUE	TRUE	TRUE	TRUE	FALSE	FALSE	FALSE	FALSE
RAD54L.14	chr1	46273748	46274137	+	TRUE	TRUE	FALSE	TRUE	FALSE	FALSE	FALSE	TRUE
RAVER2.8	chr1	64805106	64807205	+	TRUE	TRUE	TRUE	FALSE	FALSE	FALSE	FALSE	FALSE
RBM15.1	chr1	110342269	110345538	+	TRUE	TRUE	TRUE	TRUE	TRUE	TRUE	FALSE	TRUE
RBM15.2	chr1	110345650	110346307	+	TRUE	TRUE	TRUE	TRUE	FALSE	TRUE	FALSE	TRUE
RER1.1	chr1	2391959	2395783	+	TRUE	TRUE	TRUE	TRUE	FALSE	FALSE	TRUE	FALSE
RER1.4	chr1	2399515	2400856	+	TRUE	TRUE	TRUE	FALSE	TRUE	TRUE	FALSE	FALSE
RNF187.3	chr1	228493275	228493882	+	TRUE	TRUE	FALSE	TRUE	FALSE	FALSE	FALSE	FALSE
RNF220.14	chr1	44649958	44650703	+	TRUE	TRUE	FALSE	TRUE	FALSE	FALSE	FALSE	FALSE
RNPEP.3	chr1	201989532	201996146	+	TRUE	FALSE	FALSE	TRUE	TRUE	FALSE	FALSE	FALSE
RPL11.4	chr1	23694792	23695797	+	TRUE	TRUE	TRUE	TRUE	TRUE	TRUE	FALSE	TRUE
RPL11.5	chr1	23695909	23696343	+	TRUE	TRUE	TRUE	TRUE	TRUE	FALSE	FALSE	FALSE
RPL5.1	chr1	92832118	92833388	+	TRUE	TRUE	TRUE	TRUE	TRUE	TRUE	FALSE	TRUE
RPL5.2	chr1	92833459	92833544	+	TRUE	TRUE	TRUE	TRUE	FALSE	FALSE	TRUE	FALSE
RPL5.4	chr1	92834914	92836189	+	TRUE	TRUE	TRUE	TRUE	TRUE	TRUE	FALSE	FALSE
RPL5.6	chr1	92837634	92840550	+	TRUE	TRUE	TRUE	TRUE	TRUE	TRUE	FALSE	TRUE
RPS8.3	chr1	44776775	44777613	+	TRUE	TRUE	TRUE	TRUE	TRUE	TRUE	FALSE	TRUE
RRNAD1.1	chr1	156729216	156731990	+	TRUE	TRUE	TRUE	TRUE	FALSE	FALSE	FALSE	FALSE
RRNAD1.5	chr1	156733521	156734008	+	TRUE	TRUE	FALSE	FALSE	FALSE	FALSE	FALSE	FALSE
SPEN.2	chr1	15873137	15876201	+	TRUE	TRUE	TRUE	TRUE	FALSE	FALSE	FALSE	FALSE
SPEN.13	chr1	15938007	15938717	+	TRUE	TRUE	TRUE	TRUE	TRUE	TRUE	FALSE	TRUE
SPEN.14	chr1	15938877	15939295	+	TRUE	TRUE	TRUE	TRUE	TRUE	TRUE	FALSE	TRUE
SRP9.3	chr1	225786986	225789239	+	TRUE	TRUE	TRUE	TRUE	FALSE	FALSE	FALSE	FALSE
SRRM1.3	chr1	24646790	24648858	+	TRUE	TRUE	TRUE	TRUE	FALSE	FALSE	FALSE	FALSE
SRSF11.2	chr1	70221840	70228421	+	TRUE	TRUE	TRUE	TRUE	FALSE	TRUE	FALSE	FALSE
SRSF11.3	chr1	70228556	70232267	+	TRUE	TRUE	TRUE	TRUE	FALSE	TRUE	FALSE	FALSE
TARDBP.5	chr1	11020600	11022123	+	TRUE	TRUE	TRUE	TRUE	FALSE	FALSE	TRUE	FALSE
THRAP3.5	chr1	36287271	36289059	+	TRUE	TRUE	TRUE	TRUE	TRUE	FALSE	TRUE	FALSE
THRAP3.9	chr1	36293936	36296582	+	TRUE	TRUE	TRUE	TRUE	TRUE	FALSE	FALSE	FALSE
THRAP3.11	chr1	36301085	36301552	+	TRUE	TRUE	TRUE	TRUE	TRUE	TRUE	FALSE	FALSE
TIPRL.6	chr1	168198982	168199902	+	TRUE	TRUE	FALSE	TRUE	FALSE	FALSE	FALSE	FALSE
TMEM183A.4	chr1	203015049	203015959	+	TRUE	TRUE	TRUE	TRUE	TRUE	FALSE	FALSE	TRUE
TMEM222.7	chr1	27334755	27335378	+	TRUE	TRUE	TRUE	FALSE	TRUE	TRUE	FALSE	FALSE
TMEM39B.8	chr1	32100563	32102430	+	TRUE	TRUE	TRUE	TRUE	FALSE	FALSE	FALSE	TRUE
TRAF5.8	chr1	211365469	211369451	+	TRUE	FALSE	FALSE	TRUE	FALSE	FALSE	FALSE	FALSE
TRMT13.9	chr1	100144144	100147893	+	TRUE	TRUE	TRUE	TRUE	TRUE	TRUE	FALSE	FALSE
TRMT13.10	chr1	100148327	100148624	+	TRUE	TRUE	FALSE	TRUE	FALSE	FALSE	FALSE	FALSE
TSNAX.5	chr1	231561256	231564527	+	TRUE	TRUE	TRUE	TRUE	FALSE	FALSE	FALSE	FALSE
TTF2.21	chr1	117097434	117098832	+	TRUE	TRUE	TRUE	TRUE	FALSE	FALSE	FALSE	TRUE
UBAP2L.20	chr1	154257435	154258976	+	TRUE	TRUE	TRUE	TRUE	TRUE	FALSE	FALSE	TRUE
UBAP2L.22	chr1	154260030	154260891	+	TRUE	TRUE	TRUE	TRUE	TRUE	FALSE	FALSE	TRUE
UROD.6	chr1	45014071	45014438	+	TRUE	TRUE	TRUE	FALSE	TRUE	FALSE	FALSE	FALSE
UROD.9	chr1	45015007	45015336	+	TRUE	TRUE	FALSE	FALSE	TRUE	FALSE	FALSE	FALSE
USP1.8	chr1	62448667	62450245	+	TRUE	TRUE	TRUE	TRUE	FALSE	TRUE	FALSE	TRUE
USP21.5	chr1	161162391	161162614	+	TRUE	TRUE	FALSE	TRUE	TRUE	TRUE	FALSE	FALSE
USP21.9	chr1	161163982	161164163	+	TRUE	TRUE	FALSE	FALSE	FALSE	FALSE	FALSE	FALSE
USP21.11	chr1	161164613	161164834	+	TRUE	TRUE	TRUE	TRUE	TRUE	FALSE	FALSE	FALSE
VAMP3.1	chr1	7771386	7773441	+	TRUE	TRUE	FALSE	TRUE	FALSE	FALSE	FALSE	FALSE
YBX1.3	chr1	42693524	42696198	+	TRUE	TRUE	TRUE	TRUE	TRUE	TRUE	FALSE	TRUE
YBX1.4	chr1	42696289	42696641	+	TRUE	TRUE	TRUE	TRUE	TRUE	TRUE	FALSE	TRUE
ZBTB48.3	chr1	6582300	6585918	+	TRUE	TRUE	TRUE	TRUE	FALSE	FALSE	FALSE	FALSE
ZC3H11A.3	chr1	203801629	203802651	+	TRUE	TRUE	TRUE	TRUE	FALSE	FALSE	FALSE	FALSE
ZMYM1.5	chr1	35097567	35104294	+	TRUE	TRUE	TRUE	TRUE	FALSE	FALSE	FALSE	FALSE
ZNF691.3	chr1	42849743	42850949	+	TRUE	TRUE	FALSE	TRUE	TRUE	FALSE	FALSE	FALSE
ADD3.7	chr10	110118737	110119210	+	TRUE	TRUE	TRUE	TRUE	TRUE	TRUE	FALSE	FALSE
ATP5C1.8	chr10	7802855	7806973	+	TRUE	TRUE	TRUE	TRUE	FALSE	TRUE	FALSE	TRUE
ATP5C1.9	chr10	7807011	7807658	+	TRUE	TRUE	TRUE	TRUE	TRUE	TRUE	FALSE	TRUE
BMI1.1	chr10	22321697	22326430	+	TRUE	TRUE	FALSE	TRUE	TRUE	TRUE	FALSE	FALSE
BMI1.2	chr10	22326562	22326889	+	TRUE	FALSE	FALSE	TRUE	TRUE	FALSE	FALSE	FALSE
BMI1.4	chr10	22327651	22327741	+	TRUE	FALSE	FALSE	FALSE	TRUE	FALSE	FALSE	FALSE
BUB3.7	chr10	123162829	123163819	+	TRUE	TRUE	TRUE	TRUE	FALSE	FALSE	FALSE	FALSE
C10orf35.2	chr10	69631548	69631708	+	TRUE	TRUE	FALSE	FALSE	FALSE	FALSE	FALSE	FALSE
CCAR1.14	chr10	68756484	68757293	+	TRUE	TRUE	TRUE	TRUE	FALSE	TRUE	FALSE	FALSE
CHCHD1.2	chr10	73782442	73783073	+	TRUE	TRUE	TRUE	FALSE	TRUE	FALSE	FALSE	FALSE
COMMD3.4	chr10	22318307	22318652	+	TRUE	TRUE	TRUE	TRUE	TRUE	TRUE	FALSE	TRUE
COMMD3.5	chr10	22318714	22318805	+	TRUE	TRUE	TRUE	TRUE	TRUE	FALSE	FALSE	FALSE
COMMD3.7	chr10	22319019	22319938	+	TRUE	TRUE	FALSE	FALSE	FALSE	TRUE	FALSE	FALSE
COMMD3-BMI1.6	chr10	22326562	22326889	+	TRUE	FALSE	FALSE	TRUE	TRUE	FALSE	FALSE	FALSE
COMMD3-BMI1.8	chr10	22327651	22327741	+	TRUE	FALSE	FALSE	FALSE	FALSE	FALSE	FALSE	FALSE
EDRF1.22	chr10	125748013	125749411	+	TRUE	TRUE	TRUE	FALSE	TRUE	FALSE	FALSE	FALSE
FBXL15.2	chr10	102421508	102421786	+	TRUE	TRUE	TRUE	FALSE	FALSE	FALSE	FALSE	FALSE
HNRNPH3.1	chr10	68333103	68337198	+	TRUE	TRUE	TRUE	TRUE	TRUE	TRUE	FALSE	FALSE
HNRNPH3.2	chr10	68337334	68337857	+	TRUE	TRUE	TRUE	FALSE	FALSE	TRUE	FALSE	FALSE
HNRNPH3.3	chr10	68337997	68338502	+	TRUE	FALSE	TRUE	FALSE	TRUE	FALSE	FALSE	FALSE
HNRNPH3.8	chr10	68341681	68341758	+	TRUE	TRUE	TRUE	TRUE	TRUE	TRUE	FALSE	FALSE
HNRNPH3.9	chr10	68341852	68341977	+	TRUE	TRUE	TRUE	FALSE	TRUE	FALSE	FALSE	FALSE
HSPA14.3	chr10	14840158	14842133	+	TRUE	TRUE	TRUE	TRUE	TRUE	TRUE	FALSE	TRUE
HSPA14.4	chr10	14842847	14843370	+	TRUE	TRUE	FALSE	TRUE	TRUE	TRUE	FALSE	FALSE
LZTS2.2	chr10	101002947	101003506	+	TRUE	TRUE	FALSE	FALSE	FALSE	FALSE	FALSE	FALSE
LZTS2.3	chr10	101004167	101005457	+	TRUE	TRUE	TRUE	TRUE	FALSE	FALSE	FALSE	TRUE
LZTS2.4	chr10	101005716	101006484	+	TRUE	TRUE	FALSE	FALSE	FALSE	FALSE	FALSE	FALSE
MARCH5.5	chr10	92349838	92351090	+	TRUE	TRUE	TRUE	TRUE	TRUE	FALSE	TRUE	FALSE
MTG1.6	chr10	133399620	133401528	+	TRUE	TRUE	TRUE	TRUE	FALSE	FALSE	FALSE	FALSE
MTG1.7	chr10	133401591	133402148	+	TRUE	TRUE	TRUE	TRUE	FALSE	FALSE	FALSE	FALSE
PFKP.17	chr10	3120045	3129818	+	TRUE	TRUE	TRUE	TRUE	FALSE	FALSE	FALSE	FALSE
PLEKHA1.13	chr10	122428421	122429623	+	TRUE	FALSE	FALSE	TRUE	FALSE	FALSE	FALSE	FALSE
PPIF.3	chr10	79349754	79351486	+	TRUE	TRUE	TRUE	TRUE	TRUE	TRUE	FALSE	TRUE
PPRC1.7	chr10	102144308	102145019	+	TRUE	TRUE	TRUE	TRUE	TRUE	TRUE	FALSE	TRUE
RBM17.8	chr10	6112362	6113507	+	TRUE	TRUE	TRUE	TRUE	FALSE	FALSE	FALSE	FALSE
RBM17.11	chr10	6115312	6115452	+	TRUE	TRUE	TRUE	FALSE	TRUE	FALSE	FALSE	FALSE
RPARP-AS1.4	chr10	102452188	102455336	+	TRUE	TRUE	FALSE	TRUE	FALSE	TRUE	FALSE	FALSE
SCD.5	chr10	100356765	100360733	+	TRUE	TRUE	FALSE	FALSE	FALSE	FALSE	FALSE	FALSE
SEC24C.18	chr10	73769153	73769346	+	TRUE	FALSE	FALSE	FALSE	TRUE	FALSE	FALSE	FALSE
SEC61A2.6	chr10	12149962	12155777	+	TRUE	TRUE	FALSE	TRUE	FALSE	FALSE	FALSE	FALSE
VCL.18	chr10	74109157	74111908	+	TRUE	FALSE	TRUE	TRUE	TRUE	FALSE	FALSE	FALSE
VIM.7	chr10	17235390	17235845	+	TRUE	TRUE	TRUE	TRUE	TRUE	TRUE	FALSE	TRUE
VIM.8	chr10	17235890	17236293	+	TRUE	TRUE	TRUE	TRUE	TRUE	TRUE	FALSE	FALSE
WAC.9	chr10	28610822	28611773	+	TRUE	TRUE	TRUE	FALSE	FALSE	TRUE	FALSE	FALSE
WAC.11	chr10	28614686	28616172	+	TRUE	TRUE	TRUE	FALSE	TRUE	FALSE	FALSE	FALSE
WDR11.26	chr10	120905417	120905875	+	TRUE	TRUE	FALSE	TRUE	TRUE	FALSE	FALSE	TRUE
WDR11.27	chr10	120906022	120906775	+	TRUE	TRUE	TRUE	TRUE	FALSE	FALSE	FALSE	FALSE
ZFYVE27.10	chr10	97753183	97757264	+	TRUE	TRUE	TRUE	TRUE	TRUE	FALSE	FALSE	TRUE
ZNF511.5	chr10	133311842	133312787	+	TRUE	TRUE	TRUE	TRUE	TRUE	TRUE	FALSE	TRUE
ACAD8.6	chr11	134259746	134261043	+	TRUE	TRUE	TRUE	TRUE	FALSE	FALSE	FALSE	FALSE
ANKRD42.5	chr11	83211431	83212652	+	TRUE	FALSE	FALSE	TRUE	FALSE	FALSE	FALSE	FALSE
ANKRD49.2	chr11	94496952	94498070	+	TRUE	TRUE	TRUE	TRUE	TRUE	TRUE	FALSE	TRUE
API5.14	chr11	43335995	43342427	+	TRUE	TRUE	TRUE	FALSE	FALSE	TRUE	FALSE	FALSE
C11orf31.3	chr11	57742248	57742862	+	TRUE	TRUE	TRUE	FALSE	TRUE	TRUE	FALSE	FALSE
C11orf58.3	chr11	16748158	16752784	+	TRUE	FALSE	TRUE	TRUE	FALSE	FALSE	FALSE	TRUE
C11orf84.5	chr11	63819003	63826927	+	TRUE	TRUE	TRUE	TRUE	FALSE	FALSE	FALSE	TRUE
CCS.4	chr11	66599637	66600488	+	TRUE	TRUE	TRUE	FALSE	FALSE	FALSE	FALSE	FALSE
CTTN.9	chr11	70419857	70420399	+	TRUE	TRUE	FALSE	TRUE	FALSE	FALSE	FALSE	FALSE
CTTN.11	chr11	70421581	70422939	+	TRUE	TRUE	TRUE	TRUE	FALSE	FALSE	FALSE	FALSE
EIF3M.6	chr11	32593950	32594913	+	TRUE	TRUE	TRUE	TRUE	TRUE	TRUE	FALSE	TRUE
FAR1.9	chr11	13714681	13721729	+	TRUE	FALSE	TRUE	FALSE	FALSE	FALSE	FALSE	FALSE
FOXRED1.1	chr11	126269416	126271436	+	TRUE	TRUE	TRUE	FALSE	FALSE	FALSE	TRUE	FALSE
MADD.34	chr11	47326808	47328657	+	TRUE	TRUE	FALSE	TRUE	FALSE	FALSE	FALSE	TRUE
NAA40.2	chr11	63945936	63946950	+	TRUE	TRUE	TRUE	TRUE	FALSE	FALSE	FALSE	FALSE
NDUFV1.1	chr11	67607077	67608395	+	TRUE	TRUE	TRUE	TRUE	FALSE	FALSE	TRUE	FALSE
NDUFV1.2	chr11	67608479	67608551	+	TRUE	TRUE	TRUE	TRUE	FALSE	FALSE	FALSE	FALSE
NDUFV1.5	chr11	67610571	67610994	+	TRUE	TRUE	FALSE	FALSE	FALSE	FALSE	FALSE	FALSE
PCF11.1	chr11	83157632	83161326	+	TRUE	TRUE	TRUE	TRUE	FALSE	TRUE	FALSE	FALSE
PDHX.10	chr11	34992380	34994913	+	TRUE	TRUE	FALSE	FALSE	FALSE	FALSE	FALSE	FALSE
POLD3.8	chr11	74625574	74629216	+	TRUE	FALSE	FALSE	TRUE	FALSE	FALSE	FALSE	FALSE
POLR2G.2	chr11	62761905	62762866	+	TRUE	TRUE	TRUE	TRUE	FALSE	FALSE	FALSE	FALSE
PPP6R3.24	chr11	68610024	68613065	+	TRUE	TRUE	TRUE	TRUE	TRUE	TRUE	FALSE	TRUE
RBM14.2	chr11	66625679	66626460	+	TRUE	TRUE	TRUE	TRUE	FALSE	FALSE	FALSE	FALSE
RBM14-RBM4.2	chr11	66644141	66646026	+	TRUE	TRUE	TRUE	TRUE	TRUE	TRUE	FALSE	TRUE
RCN1.4	chr11	32100609	32103280	+	TRUE	TRUE	TRUE	TRUE	TRUE	TRUE	FALSE	FALSE
REXO2.3	chr11	114443934	114444540	+	TRUE	TRUE	TRUE	FALSE	FALSE	FALSE	FALSE	FALSE
RPLP2.2	chr11	810358	811596	+	TRUE	TRUE	TRUE	TRUE	TRUE	TRUE	FALSE	TRUE
RPS3.6	chr11	75404869	75405582	+	TRUE	TRUE	TRUE	TRUE	TRUE	TRUE	FALSE	TRUE
SLC39A13.6	chr11	47413687	47414424	+	TRUE	TRUE	TRUE	TRUE	FALSE	FALSE	FALSE	FALSE
STIP1.13	chr11	64203623	64204053	+	TRUE	TRUE	FALSE	FALSE	FALSE	FALSE	FALSE	FALSE
TAF6L.8	chr11	62782334	62782692	+	TRUE	TRUE	FALSE	TRUE	FALSE	FALSE	FALSE	FALSE
TBRG1.1	chr11	124623234	124624930	+	TRUE	TRUE	TRUE	TRUE	TRUE	TRUE	FALSE	FALSE
TBRG1.4	chr11	124626610	124626903	+	TRUE	TRUE	TRUE	TRUE	TRUE	TRUE	FALSE	FALSE
TMEM80.4	chr11	700708	702944	+	TRUE	TRUE	TRUE	FALSE	TRUE	FALSE	FALSE	FALSE
TMX2.3	chr11	57738027	57738353	+	TRUE	FALSE	TRUE	FALSE	FALSE	FALSE	FALSE	FALSE
TUB.12	chr11	8100998	8101485	+	TRUE	TRUE	TRUE	TRUE	FALSE	FALSE	FALSE	FALSE
VPS26B.4	chr11	134243295	134244937	+	TRUE	TRUE	TRUE	TRUE	FALSE	FALSE	TRUE	FALSE
WEE1.5	chr11	9577264	9581531	+	TRUE	TRUE	TRUE	TRUE	TRUE	FALSE	FALSE	FALSE
ATP2A2.18	chr12	110345383	110346000	+	TRUE	TRUE	TRUE	TRUE	TRUE	TRUE	FALSE	FALSE
ATP6V0A2.18	chr12	123754538	123756814	+	TRUE	TRUE	FALSE	TRUE	TRUE	FALSE	FALSE	FALSE
BLOC1S1-RDH5.4	chr12	55721948	55723885	+	TRUE	TRUE	TRUE	TRUE	FALSE	FALSE	TRUE	FALSE
CAND1.14	chr12	67310317	67311692	+	TRUE	TRUE	TRUE	FALSE	TRUE	TRUE	FALSE	FALSE
CCT2.6	chr12	69588263	69589484	+	TRUE	TRUE	TRUE	TRUE	TRUE	TRUE	FALSE	FALSE
CCT2.14	chr12	69598422	69599862	+	TRUE	TRUE	TRUE	TRUE	TRUE	TRUE	FALSE	TRUE
CCT2.15	chr12	69600005	69601294	+	TRUE	TRUE	TRUE	TRUE	TRUE	TRUE	FALSE	FALSE
CDK2.1	chr12	55967125	55967856	+	TRUE	TRUE	TRUE	TRUE	TRUE	FALSE	FALSE	FALSE
CDKN1B.2	chr12	12718955	12721035	+	TRUE	TRUE	TRUE	TRUE	TRUE	TRUE	FALSE	TRUE
COQ10A.2	chr12	56267941	56269058	+	TRUE	TRUE	TRUE	TRUE	FALSE	FALSE	FALSE	TRUE
CPSF6.10	chr12	69262563	69269511	+	TRUE	TRUE	TRUE	FALSE	FALSE	FALSE	FALSE	FALSE
DAZAP2.2	chr12	51240462	51240870	+	TRUE	TRUE	TRUE	TRUE	FALSE	TRUE	FALSE	FALSE
DAZAP2.3	chr12	51241117	51242329	+	TRUE	TRUE	FALSE	TRUE	TRUE	FALSE	FALSE	FALSE
DDX11.8	chr12	31089491	31089885	+	TRUE	TRUE	TRUE	TRUE	FALSE	FALSE	FALSE	FALSE
DDX47.7	chr12	12823320	12823869	+	TRUE	TRUE	TRUE	TRUE	FALSE	TRUE	FALSE	TRUE
DDX55.5	chr12	123607663	123608679	+	TRUE	TRUE	TRUE	TRUE	FALSE	FALSE	FALSE	FALSE
DDX55.10	chr12	123616604	123617757	+	TRUE	TRUE	TRUE	FALSE	TRUE	FALSE	FALSE	FALSE
DNM1L.15	chr12	32737162	32737864	+	TRUE	FALSE	FALSE	FALSE	FALSE	FALSE	FALSE	FALSE
DNM1L.16	chr12	32737943	32738263	+	TRUE	FALSE	TRUE	FALSE	FALSE	FALSE	FALSE	FALSE
DNM1L.17	chr12	32738297	32740063	+	TRUE	TRUE	TRUE	FALSE	TRUE	TRUE	FALSE	FALSE
DNM1L.18	chr12	32740241	32740408	+	TRUE	FALSE	FALSE	FALSE	TRUE	FALSE	FALSE	FALSE
ENO2.1	chr12	6914660	6915820	+	TRUE	FALSE	TRUE	FALSE	FALSE	FALSE	FALSE	FALSE
ESPL1.22	chr12	53289595	53290084	+	TRUE	TRUE	TRUE	TRUE	FALSE	FALSE	FALSE	FALSE
FBRSL1.9	chr12	132571525	132572287	+	TRUE	FALSE	FALSE	FALSE	FALSE	FALSE	FALSE	FALSE
FKBP4.1	chr12	2795245	2797137	+	TRUE	TRUE	FALSE	FALSE	TRUE	FALSE	FALSE	FALSE
GABARAPL1.3	chr12	10220559	10221786	+	TRUE	TRUE	TRUE	FALSE	TRUE	FALSE	FALSE	FALSE
GAPDH.4	chr12	6536791	6536919	+	TRUE	TRUE	TRUE	TRUE	TRUE	TRUE	FALSE	TRUE
GAPDH.6	chr12	6537217	6537308	+	TRUE	TRUE	FALSE	TRUE	TRUE	TRUE	FALSE	TRUE
GTF2H3.9	chr12	123655825	123659515	+	TRUE	TRUE	TRUE	TRUE	FALSE	FALSE	FALSE	FALSE
GTF2H3.12	chr12	123660083	123660165	+	TRUE	TRUE	FALSE	FALSE	FALSE	FALSE	FALSE	FALSE
HNRNPA1.1	chr12	54280823	54281385	+	TRUE	TRUE	TRUE	FALSE	TRUE	TRUE	FALSE	FALSE
HNRNPA1.2	chr12	54281503	54281794	+	TRUE	TRUE	FALSE	FALSE	TRUE	TRUE	FALSE	FALSE
HNRNPA1.8	chr12	54283235	54283811	+	TRUE	TRUE	TRUE	TRUE	TRUE	TRUE	FALSE	TRUE
HNRNPA1.9	chr12	54283968	54284257	+	TRUE	TRUE	TRUE	TRUE	TRUE	TRUE	FALSE	FALSE
HNRNPA1.10	chr12	54284318	54284548	+	TRUE	TRUE	TRUE	TRUE	TRUE	TRUE	FALSE	FALSE
HSP90B1.13	chr12	103943320	103943737	+	TRUE	TRUE	TRUE	TRUE	FALSE	TRUE	FALSE	FALSE
ISCU.4	chr12	108567269	108567657	+	TRUE	TRUE	TRUE	FALSE	TRUE	FALSE	FALSE	FALSE
KLHL42.2	chr12	27791902	27797714	+	TRUE	TRUE	TRUE	TRUE	TRUE	TRUE	FALSE	FALSE
KNTC1.42	chr12	122591454	122594275	+	TRUE	TRUE	TRUE	TRUE	FALSE	FALSE	TRUE	FALSE
LETMD1.1	chr12	51048479	51049033	+	TRUE	TRUE	TRUE	TRUE	FALSE	FALSE	FALSE	FALSE
LETMD1.4	chr12	51053861	51055834	+	TRUE	TRUE	FALSE	TRUE	FALSE	FALSE	FALSE	FALSE
LETMD1.7	chr12	51056503	51058031	+	TRUE	TRUE	TRUE	TRUE	FALSE	FALSE	FALSE	FALSE
LETMD1.8	chr12	51058129	51059360	+	TRUE	TRUE	TRUE	TRUE	FALSE	FALSE	FALSE	FALSE
LOC400043.1	chr12	54126613	54131989	+	TRUE	TRUE	FALSE	TRUE	TRUE	TRUE	FALSE	FALSE
MARCH9.2	chr12	57757085	57758107	+	TRUE	TRUE	TRUE	TRUE	FALSE	FALSE	FALSE	FALSE
MARS.19	chr12	57515992	57516244	+	TRUE	TRUE	TRUE	TRUE	FALSE	FALSE	FALSE	TRUE
MARS.20	chr12	57516338	57516434	+	TRUE	TRUE	TRUE	TRUE	FALSE	FALSE	FALSE	FALSE
MDM2.9	chr12	68835985	68836671	+	TRUE	FALSE	FALSE	FALSE	TRUE	FALSE	FALSE	FALSE
MYL6.6	chr12	56160671	56161386	+	TRUE	TRUE	TRUE	TRUE	TRUE	FALSE	FALSE	TRUE
NABP2.1	chr12	56224442	56224833	+	TRUE	TRUE	TRUE	TRUE	FALSE	FALSE	TRUE	FALSE
NUP107.11	chr12	68713809	68715626	+	TRUE	TRUE	TRUE	FALSE	FALSE	TRUE	FALSE	FALSE
PCBP2.6	chr12	53459404	53461014	+	TRUE	TRUE	TRUE	TRUE	FALSE	FALSE	FALSE	TRUE
PCBP2.11	chr12	53467294	53467804	+	TRUE	TRUE	TRUE	TRUE	TRUE	FALSE	FALSE	TRUE
PCBP2.12	chr12	53467844	53468776	+	TRUE	TRUE	TRUE	TRUE	TRUE	TRUE	FALSE	TRUE
PFDN5.2	chr12	53295942	53296243	+	TRUE	TRUE	TRUE	TRUE	FALSE	FALSE	FALSE	TRUE
PFDN5.3	chr12	53296276	53297849	+	TRUE	TRUE	TRUE	FALSE	TRUE	FALSE	FALSE	FALSE
PPHLN1.12	chr12	42446291	42446591	+	TRUE	TRUE	TRUE	TRUE	FALSE	FALSE	TRUE	FALSE
PUS1.3	chr12	131932313	131939172	+	TRUE	TRUE	TRUE	TRUE	FALSE	FALSE	TRUE	FALSE
PUS1.4	chr12	131939276	131941291	+	TRUE	TRUE	TRUE	TRUE	FALSE	FALSE	TRUE	TRUE
PUS1.5	chr12	131941984	131943538	+	TRUE	TRUE	FALSE	FALSE	TRUE	FALSE	FALSE	FALSE
RAD51AP1.8	chr12	4553148	4556352	+	TRUE	TRUE	TRUE	TRUE	FALSE	TRUE	FALSE	FALSE
RAD51AP1.9	chr12	4556503	4558856	+	TRUE	TRUE	TRUE	TRUE	TRUE	TRUE	FALSE	TRUE
RAN.4	chr12	130873129	130874545	+	TRUE	TRUE	TRUE	FALSE	TRUE	TRUE	FALSE	FALSE
RDH5.3	chr12	55721948	55723885	+	TRUE	TRUE	TRUE	TRUE	FALSE	FALSE	TRUE	FALSE
RFC5.1	chr12	118016893	118017689	+	TRUE	TRUE	FALSE	FALSE	FALSE	FALSE	FALSE	FALSE
RFC5.10	chr12	118028031	118029770	+	TRUE	TRUE	TRUE	TRUE	TRUE	FALSE	FALSE	FALSE
RFC5.11	chr12	118029826	118031181	+	TRUE	TRUE	TRUE	FALSE	TRUE	FALSE	FALSE	FALSE
RNF34.4	chr12	121417912	121420241	+	TRUE	TRUE	TRUE	TRUE	TRUE	FALSE	FALSE	TRUE
RPL41.1	chr12	56116800	56117188	+	TRUE	TRUE	TRUE	TRUE	TRUE	TRUE	FALSE	TRUE
RPL41.2	chr12	56117212	56117481	+	TRUE	TRUE	TRUE	FALSE	TRUE	TRUE	FALSE	FALSE
SHMT2.7	chr12	57232844	57233179	+	TRUE	TRUE	TRUE	TRUE	FALSE	TRUE	FALSE	FALSE
SHMT2.8	chr12	57233346	57233562	+	TRUE	FALSE	FALSE	FALSE	FALSE	FALSE	FALSE	FALSE
SLC25A3.2	chr12	98595849	98597855	+	TRUE	TRUE	TRUE	TRUE	TRUE	TRUE	FALSE	TRUE
SLC26A10.8	chr12	57623914	57624002	+	TRUE	FALSE	FALSE	FALSE	FALSE	FALSE	FALSE	FALSE
TARBP2.3	chr12	53503130	53503712	+	TRUE	TRUE	FALSE	FALSE	FALSE	FALSE	FALSE	FALSE
TDG.3	chr12	103980073	103980892	+	TRUE	TRUE	TRUE	TRUE	TRUE	TRUE	FALSE	TRUE
TDG.5	chr12	103982935	103983135	+	TRUE	FALSE	FALSE	FALSE	FALSE	FALSE	FALSE	FALSE
TMEM106C.2	chr12	47964424	47965281	+	TRUE	TRUE	TRUE	TRUE	TRUE	FALSE	FALSE	TRUE
TMEM106C.3	chr12	47965346	47965837	+	TRUE	TRUE	TRUE	TRUE	FALSE	FALSE	FALSE	FALSE
TMEM106C.4	chr12	47965998	47966088	+	TRUE	TRUE	FALSE	TRUE	TRUE	FALSE	FALSE	TRUE
TMEM106C.5	chr12	47966230	47966682	+	TRUE	TRUE	TRUE	TRUE	FALSE	FALSE	FALSE	FALSE
TMEM106C.6	chr12	47966733	47967207	+	TRUE	TRUE	TRUE	TRUE	FALSE	FALSE	FALSE	FALSE
TMEM106C.7	chr12	47967262	47968132	+	TRUE	TRUE	TRUE	TRUE	FALSE	FALSE	FALSE	TRUE
TMPO.4	chr12	98537573	98544229	+	TRUE	TRUE	FALSE	TRUE	FALSE	FALSE	FALSE	FALSE
TMPO.5	chr12	98544350	98544441	+	TRUE	TRUE	TRUE	TRUE	FALSE	FALSE	FALSE	FALSE
TROAP.11	chr12	49329455	49329856	+	TRUE	TRUE	TRUE	TRUE	TRUE	FALSE	FALSE	FALSE
TROAP.13	chr12	49330944	49331213	+	TRUE	TRUE	TRUE	TRUE	FALSE	FALSE	FALSE	TRUE
ULK1.22	chr12	131917555	131918496	+	TRUE	FALSE	FALSE	FALSE	FALSE	FALSE	FALSE	FALSE
UNG.5	chr12	109103612	109109828	+	TRUE	TRUE	FALSE	TRUE	TRUE	FALSE	FALSE	FALSE
XPOT.13	chr12	64425183	64425337	+	TRUE	TRUE	TRUE	TRUE	TRUE	FALSE	FALSE	FALSE
ZNF740.6	chr12	53186510	53187500	+	TRUE	TRUE	FALSE	TRUE	TRUE	TRUE	FALSE	FALSE
CDC16.6	chr13	114242281	114243256	+	TRUE	TRUE	TRUE	TRUE	FALSE	FALSE	FALSE	FALSE
CDC16.14	chr13	114259399	114261886	+	TRUE	TRUE	TRUE	TRUE	FALSE	TRUE	FALSE	TRUE
EXOSC8.4	chr13	37003008	37004515	+	TRUE	TRUE	TRUE	TRUE	FALSE	FALSE	FALSE	FALSE
GTF3A.5	chr13	27432805	27434138	+	TRUE	TRUE	FALSE	TRUE	TRUE	FALSE	FALSE	TRUE
NAA16.18	chr13	41373781	41374741	+	TRUE	TRUE	TRUE	FALSE	TRUE	TRUE	FALSE	FALSE
NAXD.7	chr13	110634777	110635467	+	TRUE	TRUE	TRUE	TRUE	TRUE	FALSE	FALSE	FALSE
NAXD.9	chr13	110637250	110638241	+	TRUE	TRUE	TRUE	TRUE	TRUE	FALSE	FALSE	TRUE
NUP58.13	chr13	25331559	25336935	+	TRUE	TRUE	FALSE	FALSE	FALSE	FALSE	FALSE	FALSE
RFC3.7	chr13	33831355	33835147	+	TRUE	TRUE	TRUE	FALSE	FALSE	TRUE	FALSE	FALSE
RFC3.8	chr13	33835218	33836103	+	TRUE	TRUE	TRUE	TRUE	TRUE	TRUE	FALSE	FALSE
TFDP1.10	chr13	113636701	113637817	+	TRUE	TRUE	TRUE	TRUE	TRUE	TRUE	FALSE	FALSE
TFDP1.11	chr13	113637897	113640119	+	TRUE	TRUE	TRUE	TRUE	FALSE	FALSE	FALSE	FALSE
APEX1.1	chr14	20455395	20455577	+	TRUE	TRUE	TRUE	TRUE	TRUE	FALSE	FALSE	TRUE
BCL2L2-PABPN1.8	chr14	23324290	23325246	+	TRUE	TRUE	TRUE	TRUE	FALSE	FALSE	FALSE	FALSE
COCH.8	chr14	30884657	30885393	+	TRUE	FALSE	FALSE	TRUE	FALSE	FALSE	FALSE	FALSE
COQ6.5	chr14	73958278	73958970	+	TRUE	TRUE	TRUE	FALSE	FALSE	FALSE	FALSE	FALSE
EVL.11	chr14	100137803	100141179	+	TRUE	TRUE	TRUE	TRUE	FALSE	FALSE	FALSE	FALSE
GMPR2.9	chr14	24237563	24238245	+	TRUE	TRUE	TRUE	FALSE	FALSE	FALSE	FALSE	FALSE
IFI27L1.4	chr14	94101976	94102476	+	TRUE	TRUE	FALSE	FALSE	FALSE	FALSE	FALSE	FALSE
KLC1.14	chr14	103685037	103685637	+	TRUE	TRUE	FALSE	FALSE	FALSE	FALSE	FALSE	FALSE
LTB4R.1	chr14	24315021	24315636	+	TRUE	TRUE	TRUE	TRUE	FALSE	FALSE	FALSE	FALSE
LTB4R2.1	chr14	24310256	24310598	+	TRUE	TRUE	TRUE	TRUE	FALSE	FALSE	TRUE	FALSE
MAPK1IP1L.3	chr14	55063326	55064615	+	TRUE	TRUE	TRUE	FALSE	FALSE	FALSE	TRUE	FALSE
METTL17.6	chr14	20993192	20993968	+	TRUE	TRUE	TRUE	TRUE	TRUE	FALSE	FALSE	TRUE
METTL17.8	chr14	20994614	20994793	+	TRUE	FALSE	FALSE	FALSE	TRUE	FALSE	FALSE	FALSE
METTL17.9	chr14	20994902	20995164	+	TRUE	TRUE	TRUE	TRUE	FALSE	FALSE	FALSE	FALSE
METTL17.11	chr14	20995952	20996208	+	TRUE	TRUE	TRUE	TRUE	FALSE	FALSE	FALSE	FALSE
METTL17.12	chr14	20996293	20996526	+	TRUE	TRUE	TRUE	FALSE	FALSE	FALSE	FALSE	FALSE
MTA1.3	chr14	105445512	105449358	+	TRUE	FALSE	FALSE	FALSE	FALSE	FALSE	FALSE	FALSE
MTA1.5	chr14	105450185	105450260	+	TRUE	FALSE	FALSE	FALSE	FALSE	FALSE	FALSE	FALSE
MTA1.18	chr14	105466743	105469466	+	TRUE	TRUE	TRUE	TRUE	FALSE	FALSE	FALSE	FALSE
OXA1L.3	chr14	22768172	22769790	+	TRUE	TRUE	TRUE	FALSE	TRUE	TRUE	FALSE	FALSE
OXA1L.5	chr14	22770279	22770460	+	TRUE	TRUE	TRUE	TRUE	FALSE	FALSE	FALSE	TRUE
PABPN1.6	chr14	23324290	23325246	+	TRUE	TRUE	TRUE	TRUE	FALSE	FALSE	FALSE	FALSE
PARP2.15	chr14	20357521	20357637	+	TRUE	TRUE	TRUE	TRUE	TRUE	FALSE	FALSE	TRUE
PRPF39.3	chr14	45096229	45096886	+	TRUE	TRUE	TRUE	TRUE	FALSE	TRUE	FALSE	FALSE
PRPF39.8	chr14	45109781	45110093	+	TRUE	TRUE	TRUE	TRUE	TRUE	TRUE	FALSE	TRUE
RBM25.9	chr14	73099751	73103191	+	TRUE	TRUE	TRUE	TRUE	FALSE	TRUE	FALSE	FALSE
RBM25.15	chr14	73111156	73111527	+	TRUE	TRUE	TRUE	FALSE	FALSE	TRUE	FALSE	FALSE
SIVA1.3	chr14	104756761	104759427	+	TRUE	TRUE	TRUE	TRUE	TRUE	FALSE	FALSE	TRUE
SRSF5.4	chr14	69768897	69769181	+	TRUE	TRUE	TRUE	TRUE	TRUE	TRUE	FALSE	FALSE
SRSF5.5	chr14	69769252	69770466	+	TRUE	TRUE	TRUE	TRUE	FALSE	FALSE	FALSE	FALSE
SRSF5.6	chr14	69770541	69770994	+	TRUE	TRUE	TRUE	FALSE	TRUE	TRUE	FALSE	FALSE
YY1.3	chr14	100274759	100276489	+	TRUE	TRUE	FALSE	TRUE	TRUE	TRUE	FALSE	FALSE
ZFYVE21.5	chr14	103729183	103729792	+	TRUE	TRUE	TRUE	FALSE	FALSE	FALSE	FALSE	FALSE
ZNF839.1	chr14	102320054	102325984	+	TRUE	TRUE	TRUE	TRUE	FALSE	FALSE	TRUE	FALSE
AEN.2	chr15	88626750	88629225	+	TRUE	TRUE	FALSE	TRUE	TRUE	TRUE	FALSE	TRUE
AEN.3	chr15	88629427	88630057	+	TRUE	TRUE	TRUE	TRUE	TRUE	TRUE	FALSE	TRUE
BUB1B.22	chr15	40218563	40220563	+	TRUE	TRUE	FALSE	FALSE	TRUE	FALSE	FALSE	FALSE
CCNDBP1.9	chr15	43192804	43194414	+	TRUE	TRUE	TRUE	TRUE	TRUE	FALSE	FALSE	TRUE
CHRNA5.5	chr15	78590637	78593091	+	TRUE	TRUE	TRUE	TRUE	FALSE	FALSE	FALSE	FALSE
CLK3.4	chr15	74622217	74622493	+	TRUE	FALSE	TRUE	FALSE	FALSE	FALSE	FALSE	FALSE
CLK3.12	chr15	74629033	74629706	+	TRUE	TRUE	TRUE	TRUE	TRUE	FALSE	FALSE	TRUE
COMMD4.3	chr15	75338421	75338645	+	TRUE	TRUE	TRUE	FALSE	FALSE	FALSE	FALSE	FALSE
COMMD4.5	chr15	75339105	75339263	+	TRUE	TRUE	FALSE	FALSE	FALSE	FALSE	FALSE	FALSE
COMMD4.6	chr15	75339345	75339701	+	TRUE	TRUE	TRUE	TRUE	FALSE	FALSE	FALSE	TRUE
FAN1.10	chr15	30925940	30928552	+	TRUE	TRUE	TRUE	TRUE	FALSE	FALSE	FALSE	FALSE
FANCI.16	chr15	89281836	89283135	+	TRUE	TRUE	TRUE	TRUE	FALSE	FALSE	FALSE	FALSE
FANCI.27	chr15	89301443	89303863	+	TRUE	TRUE	TRUE	TRUE	FALSE	FALSE	FALSE	FALSE
FANCI.28	chr15	89303916	89305114	+	TRUE	TRUE	TRUE	TRUE	FALSE	FALSE	TRUE	FALSE
FANCI.37	chr15	89315390	89316396	+	TRUE	TRUE	FALSE	FALSE	TRUE	FALSE	FALSE	FALSE
IREB2.21	chr15	78497312	78498032	+	TRUE	TRUE	TRUE	TRUE	FALSE	TRUE	TRUE	FALSE
ISL2.3	chr15	76338515	76340275	+	TRUE	TRUE	TRUE	TRUE	TRUE	TRUE	FALSE	FALSE
IVD.8	chr15	40414983	40415400	+	TRUE	TRUE	FALSE	FALSE	FALSE	TRUE	FALSE	FALSE
KIF23.21	chr15	69446365	69446870	+	TRUE	TRUE	TRUE	TRUE	TRUE	TRUE	FALSE	TRUE
LINC01578.5	chr15	92892073	92897723	+	TRUE	TRUE	FALSE	FALSE	TRUE	TRUE	FALSE	FALSE
MAN2A2.19	chr15	90913407	90913613	+	TRUE	FALSE	FALSE	TRUE	TRUE	FALSE	FALSE	FALSE
MAN2A2.22	chr15	90916661	90918193	+	TRUE	TRUE	FALSE	TRUE	FALSE	TRUE	FALSE	FALSE
MPI.6	chr15	74896326	74897010	+	TRUE	TRUE	TRUE	TRUE	FALSE	FALSE	FALSE	FALSE
MPI.7	chr15	74897220	74897511	+	TRUE	TRUE	FALSE	TRUE	FALSE	FALSE	FALSE	FALSE
MRPS11.5	chr15	88477055	88477871	+	TRUE	TRUE	FALSE	FALSE	TRUE	FALSE	FALSE	FALSE
NEIL1.6	chr15	75352702	75353738	+	TRUE	TRUE	FALSE	FALSE	FALSE	FALSE	FALSE	FALSE
NEIL1.7	chr15	75353867	75354249	+	TRUE	TRUE	FALSE	TRUE	FALSE	FALSE	FALSE	FALSE
NR2F2.2	chr15	96334604	96337347	+	TRUE	TRUE	TRUE	TRUE	TRUE	TRUE	FALSE	TRUE
PSMA4.1	chr15	78540540	78541904	+	TRUE	TRUE	TRUE	TRUE	TRUE	TRUE	FALSE	TRUE
PSMA4.4	chr15	78542646	78544189	+	TRUE	TRUE	FALSE	FALSE	TRUE	TRUE	FALSE	FALSE
RCCD1.8	chr15	90961055	90961617	+	TRUE	TRUE	TRUE	TRUE	FALSE	FALSE	FALSE	FALSE
RCN2.4	chr15	76941691	76943757	+	TRUE	TRUE	FALSE	TRUE	FALSE	FALSE	FALSE	FALSE
RCN2.7	chr15	76948553	76949069	+	TRUE	TRUE	TRUE	TRUE	FALSE	FALSE	TRUE	FALSE
RPLP1.1	chr15	69453021	69453646	+	TRUE	TRUE	FALSE	FALSE	TRUE	TRUE	FALSE	FALSE
RPLP1.2	chr15	69453722	69455169	+	TRUE	TRUE	TRUE	TRUE	TRUE	TRUE	FALSE	TRUE
SMAD6.1	chr15	66704076	66711667	+	TRUE	TRUE	TRUE	TRUE	FALSE	FALSE	FALSE	FALSE
SNHG21.3	chr15	82756786	82756903	+	TRUE	TRUE	FALSE	TRUE	TRUE	FALSE	FALSE	TRUE
AFG3L1P.6	chr16	89984600	89988851	+	TRUE	TRUE	TRUE	TRUE	FALSE	FALSE	FALSE	FALSE
C16orf59.9	chr16	2464230	2464521	+	TRUE	TRUE	TRUE	TRUE	FALSE	FALSE	TRUE	FALSE
C16orf72.3	chr16	9103260	9116667	+	TRUE	TRUE	TRUE	TRUE	FALSE	FALSE	FALSE	FALSE
CDK10.7	chr16	89693327	89693397	+	TRUE	TRUE	FALSE	TRUE	FALSE	FALSE	FALSE	FALSE
CDK10.8	chr16	89693468	89694172	+	TRUE	TRUE	TRUE	TRUE	FALSE	FALSE	FALSE	FALSE
CES2.10	chr16	66942786	66943298	+	TRUE	TRUE	TRUE	TRUE	FALSE	FALSE	FALSE	FALSE
CES2.11	chr16	66943372	66943838	+	TRUE	TRUE	TRUE	TRUE	FALSE	FALSE	TRUE	FALSE
CHTF18.7	chr16	790667	791160	+	TRUE	FALSE	TRUE	TRUE	FALSE	FALSE	FALSE	FALSE
CHTF18.8	chr16	791371	791850	+	TRUE	FALSE	TRUE	TRUE	FALSE	FALSE	TRUE	FALSE
CHTF18.9	chr16	791949	792223	+	TRUE	FALSE	FALSE	FALSE	FALSE	FALSE	FALSE	FALSE
COQ9.5	chr16	57457016	57458245	+	TRUE	TRUE	TRUE	TRUE	FALSE	FALSE	FALSE	FALSE
COQ9.6	chr16	57458351	57459564	+	TRUE	TRUE	FALSE	TRUE	TRUE	FALSE	FALSE	FALSE
COX4I1.2	chr16	85801279	85804936	+	TRUE	TRUE	TRUE	FALSE	TRUE	FALSE	FALSE	FALSE
COX4I1.4	chr16	85805865	85806455	+	TRUE	TRUE	TRUE	TRUE	TRUE	FALSE	FALSE	TRUE
DEF8.11	chr16	89963444	89964169	+	TRUE	TRUE	FALSE	TRUE	FALSE	FALSE	FALSE	FALSE
DHX38.14	chr16	72104132	72104485	+	TRUE	TRUE	TRUE	FALSE	FALSE	FALSE	FALSE	FALSE
DNAJA3.3	chr16	4437486	4441374	+	TRUE	TRUE	TRUE	TRUE	FALSE	FALSE	TRUE	FALSE
DNASE1.8	chr16	3657817	3657905	+	TRUE	FALSE	FALSE	FALSE	FALSE	FALSE	FALSE	FALSE
EDC4.22	chr16	67881846	67881953	+	TRUE	TRUE	FALSE	TRUE	FALSE	FALSE	FALSE	FALSE
FUS.3	chr16	31182665	31183857	+	TRUE	TRUE	TRUE	TRUE	TRUE	FALSE	FALSE	FALSE
FUS.6	chr16	31185180	31186801	+	TRUE	TRUE	TRUE	TRUE	FALSE	TRUE	FALSE	FALSE
FUS.7	chr16	31186837	31188324	+	TRUE	TRUE	TRUE	TRUE	FALSE	FALSE	FALSE	FALSE
FUS.8	chr16	31188358	31189122	+	TRUE	TRUE	TRUE	TRUE	TRUE	TRUE	FALSE	TRUE
INO80E.6	chr16	30001531	30002435	+	TRUE	TRUE	TRUE	TRUE	FALSE	FALSE	FALSE	FALSE
INO80E.7	chr16	30003014	30003435	+	TRUE	TRUE	TRUE	TRUE	TRUE	FALSE	FALSE	FALSE
INO80E.8	chr16	30003527	30003649	+	TRUE	TRUE	TRUE	TRUE	TRUE	FALSE	TRUE	TRUE
INO80E.9	chr16	30003671	30004567	+	TRUE	TRUE	TRUE	TRUE	FALSE	FALSE	TRUE	FALSE
INO80E.10	chr16	30004658	30005220	+	TRUE	TRUE	TRUE	TRUE	FALSE	FALSE	FALSE	FALSE
IST1.9	chr16	71923381	71924768	+	TRUE	TRUE	TRUE	TRUE	TRUE	FALSE	FALSE	FALSE
KAT8.3	chr16	31120515	31127034	+	TRUE	TRUE	TRUE	TRUE	FALSE	FALSE	FALSE	FALSE
KAT8.9	chr16	31130607	31130745	+	TRUE	FALSE	FALSE	FALSE	FALSE	FALSE	FALSE	FALSE
KIF22.11	chr16	29804066	29804813	+	TRUE	TRUE	TRUE	TRUE	TRUE	FALSE	FALSE	FALSE
MAPK8IP3.5	chr16	1743477	1747028	+	TRUE	TRUE	TRUE	TRUE	FALSE	FALSE	TRUE	FALSE
MAZ.2	chr16	29807829	29808229	+	TRUE	TRUE	FALSE	FALSE	FALSE	FALSE	FALSE	FALSE
MAZ.3	chr16	29808294	29808569	+	TRUE	TRUE	TRUE	TRUE	TRUE	TRUE	FALSE	FALSE
MAZ.4	chr16	29808742	29809539	+	TRUE	TRUE	TRUE	TRUE	TRUE	TRUE	FALSE	FALSE
METTL22.10	chr16	8644726	8646107	+	TRUE	TRUE	TRUE	TRUE	FALSE	FALSE	FALSE	TRUE
MON1B.3	chr16	77193778	77194334	+	TRUE	TRUE	TRUE	TRUE	TRUE	FALSE	FALSE	FALSE
NDUFB10.3	chr16	1961637	1961796	+	TRUE	TRUE	TRUE	TRUE	FALSE	FALSE	TRUE	FALSE
NFATC2IP.3	chr16	28954683	28955977	+	TRUE	TRUE	TRUE	TRUE	FALSE	FALSE	FALSE	FALSE
NIP7.4	chr16	69341321	69341532	+	TRUE	TRUE	FALSE	FALSE	TRUE	FALSE	FALSE	FALSE
NUBP2.2	chr16	1784067	1786536	+	TRUE	TRUE	FALSE	TRUE	FALSE	FALSE	FALSE	FALSE
NUTF2.4	chr16	67868600	67870799	+	TRUE	TRUE	TRUE	TRUE	TRUE	FALSE	FALSE	TRUE
ORC6.4	chr16	46693183	46695561	+	TRUE	TRUE	TRUE	TRUE	TRUE	TRUE	FALSE	FALSE
ORC6.5	chr16	46695675	46696016	+	TRUE	TRUE	FALSE	TRUE	FALSE	TRUE	FALSE	TRUE
ORC6.6	chr16	46696086	46697457	+	TRUE	TRUE	TRUE	TRUE	TRUE	TRUE	FALSE	TRUE
PDXDC1.19	chr16	15033400	15034285	+	TRUE	TRUE	FALSE	FALSE	FALSE	TRUE	FALSE	FALSE
PHKG2.3	chr16	30751282	30751548	+	TRUE	TRUE	TRUE	TRUE	FALSE	FALSE	TRUE	FALSE
PHKG2.4	chr16	30751604	30753231	+	TRUE	TRUE	TRUE	TRUE	FALSE	FALSE	FALSE	TRUE
PHKG2.8	chr16	30756521	30756589	+	TRUE	TRUE	TRUE	TRUE	FALSE	FALSE	FALSE	FALSE
PLK1.7	chr16	23688746	23689237	+	TRUE	TRUE	TRUE	TRUE	FALSE	TRUE	FALSE	TRUE
POLR3E.19	chr16	22328588	22332059	+	TRUE	TRUE	TRUE	TRUE	FALSE	FALSE	FALSE	TRUE
PPP4C.5	chr16	30082848	30083393	+	TRUE	TRUE	TRUE	TRUE	TRUE	FALSE	TRUE	TRUE
PRR14.1	chr16	30651128	30651595	+	TRUE	TRUE	TRUE	TRUE	FALSE	FALSE	TRUE	FALSE
PSMD7.6	chr16	74304395	74305288	+	TRUE	TRUE	TRUE	TRUE	TRUE	TRUE	FALSE	TRUE
RBL2.13	chr16	53465603	53467057	+	TRUE	TRUE	FALSE	TRUE	FALSE	FALSE	FALSE	FALSE
RBL2.15	chr16	53470186	53470382	+	TRUE	TRUE	FALSE	TRUE	FALSE	FALSE	FALSE	FALSE
SETD6.6	chr16	58518232	58518400	+	TRUE	TRUE	FALSE	TRUE	TRUE	FALSE	FALSE	FALSE
SRCAP.25	chr16	30725083	30728965	+	TRUE	TRUE	FALSE	TRUE	FALSE	FALSE	FALSE	TRUE
SRRM2.9	chr16	2759662	2760300	+	TRUE	TRUE	TRUE	TRUE	FALSE	FALSE	TRUE	FALSE
SRRM2.11	chr16	2768262	2768996	+	TRUE	TRUE	TRUE	TRUE	FALSE	FALSE	FALSE	FALSE
SRRM2.12	chr16	2769285	2770351	+	TRUE	TRUE	TRUE	TRUE	TRUE	FALSE	FALSE	FALSE
TELO2.17	chr16	1506330	1506951	+	TRUE	FALSE	FALSE	FALSE	FALSE	FALSE	FALSE	FALSE
UBE2I.5	chr16	1315727	1320173	+	TRUE	TRUE	FALSE	TRUE	TRUE	TRUE	FALSE	FALSE
UBFD1.6	chr16	23567070	23570479	+	TRUE	TRUE	FALSE	TRUE	TRUE	TRUE	FALSE	FALSE
UQCRC2.12	chr16	21976244	21980546	+	TRUE	TRUE	TRUE	TRUE	FALSE	FALSE	FALSE	TRUE
WDR90.34	chr16	662845	665678	+	TRUE	FALSE	TRUE	TRUE	FALSE	FALSE	FALSE	FALSE
ZNF263.2	chr16	3285240	3285680	+	TRUE	FALSE	FALSE	FALSE	TRUE	FALSE	FALSE	FALSE
ZNF646.2	chr16	31081702	31082970	+	TRUE	TRUE	TRUE	FALSE	FALSE	FALSE	FALSE	FALSE
ZNF75A.2	chr16	3308837	3311752	+	TRUE	TRUE	TRUE	TRUE	FALSE	FALSE	FALSE	FALSE
ACADVL.7	chr17	7222082	7222176	+	TRUE	TRUE	TRUE	TRUE	FALSE	FALSE	FALSE	FALSE
ACADVL.8	chr17	7222303	7222666	+	TRUE	TRUE	TRUE	TRUE	FALSE	FALSE	FALSE	FALSE
ACADVL.9	chr17	7222866	7223132	+	TRUE	TRUE	TRUE	TRUE	FALSE	FALSE	FALSE	FALSE
ACADVL.10	chr17	7223238	7223643	+	TRUE	TRUE	TRUE	FALSE	TRUE	FALSE	FALSE	FALSE
ACADVL.11	chr17	7223731	7223812	+	TRUE	FALSE	TRUE	FALSE	FALSE	FALSE	FALSE	FALSE
ACADVL.12	chr17	7223876	7223967	+	TRUE	FALSE	TRUE	TRUE	FALSE	FALSE	FALSE	FALSE
AKAP1.3	chr17	57107179	57110024	+	TRUE	TRUE	TRUE	TRUE	FALSE	FALSE	FALSE	FALSE
ARRB2.14	chr17	4720641	4720945	+	TRUE	TRUE	TRUE	TRUE	TRUE	FALSE	FALSE	TRUE
ATP5G1.2	chr17	48893457	48894371	+	TRUE	TRUE	FALSE	FALSE	TRUE	TRUE	FALSE	FALSE
ATP5G1.3	chr17	48894450	48895155	+	TRUE	TRUE	TRUE	TRUE	TRUE	TRUE	FALSE	TRUE
ATP5G1.4	chr17	48895335	48895654	+	TRUE	TRUE	FALSE	FALSE	FALSE	TRUE	FALSE	FALSE
BIRC5.3	chr17	78216035	78216663	+	TRUE	TRUE	TRUE	FALSE	FALSE	FALSE	FALSE	FALSE
CDK12.13	chr17	39526317	39530603	+	TRUE	FALSE	FALSE	FALSE	TRUE	FALSE	FALSE	FALSE
CDK3.2	chr17	76001542	76001873	+	TRUE	TRUE	TRUE	TRUE	FALSE	FALSE	FALSE	FALSE
CDK5RAP3.3	chr17	47973651	47973930	+	TRUE	TRUE	TRUE	FALSE	FALSE	FALSE	TRUE	FALSE
CDK5RAP3.6	chr17	47976014	47976711	+	TRUE	TRUE	TRUE	FALSE	TRUE	FALSE	FALSE	FALSE
CEP95.14	chr17	64532023	64532838	+	TRUE	TRUE	TRUE	TRUE	FALSE	FALSE	FALSE	TRUE
CHD3.37	chr17	7909339	7910427	+	TRUE	TRUE	TRUE	TRUE	FALSE	FALSE	FALSE	FALSE
CNTROB.11	chr17	7944249	7944475	+	TRUE	TRUE	TRUE	TRUE	FALSE	FALSE	FALSE	FALSE
COASY.1	chr17	42563323	42563960	+	TRUE	TRUE	TRUE	FALSE	TRUE	FALSE	FALSE	FALSE
COG1.13	chr17	73207257	73208313	+	TRUE	TRUE	TRUE	TRUE	TRUE	TRUE	FALSE	TRUE
DDX42.5	chr17	63798100	63799588	+	TRUE	TRUE	TRUE	TRUE	TRUE	TRUE	FALSE	FALSE
DDX42.6	chr17	63799626	63800467	+	TRUE	TRUE	TRUE	TRUE	FALSE	TRUE	FALSE	FALSE
DDX42.14	chr17	63811174	63811931	+	TRUE	TRUE	TRUE	FALSE	TRUE	TRUE	FALSE	FALSE
DDX42.18	chr17	63816967	63817693	+	TRUE	TRUE	FALSE	FALSE	TRUE	TRUE	FALSE	FALSE
DHRS11.1	chr17	36592157	36594970	+	TRUE	TRUE	TRUE	TRUE	TRUE	FALSE	FALSE	FALSE
DHRS11.2	chr17	36595181	36598162	+	TRUE	TRUE	TRUE	TRUE	FALSE	FALSE	FALSE	FALSE
DHRS11.4	chr17	36599051	36599670	+	TRUE	TRUE	TRUE	TRUE	TRUE	FALSE	FALSE	TRUE
DRG2.5	chr17	18099724	18100362	+	TRUE	TRUE	TRUE	TRUE	FALSE	FALSE	FALSE	FALSE
EIF1.1	chr17	41689070	41689777	+	TRUE	FALSE	FALSE	FALSE	TRUE	FALSE	FALSE	FALSE
EIF4A1.1	chr17	7572865	7574259	+	TRUE	FALSE	FALSE	FALSE	TRUE	FALSE	FALSE	FALSE
EIF4A1.4	chr17	7575259	7576523	+	TRUE	TRUE	TRUE	TRUE	TRUE	TRUE	FALSE	FALSE
EIF4A1.7	chr17	7577488	7577568	+	TRUE	TRUE	TRUE	FALSE	TRUE	TRUE	FALSE	FALSE
EIF4A1.8	chr17	7577707	7577826	+	TRUE	TRUE	TRUE	TRUE	TRUE	FALSE	TRUE	FALSE
EIF4A1.10	chr17	7578245	7578341	+	TRUE	TRUE	TRUE	TRUE	TRUE	TRUE	FALSE	TRUE
EIF5A.2	chr17	7309801	7311017	+	TRUE	TRUE	TRUE	TRUE	TRUE	TRUE	FALSE	TRUE
EIF5A.4	chr17	7311482	7311577	+	TRUE	TRUE	TRUE	TRUE	TRUE	TRUE	FALSE	TRUE
EIF5A.5	chr17	7311652	7311821	+	TRUE	TRUE	TRUE	TRUE	TRUE	TRUE	FALSE	TRUE
EMC6.1	chr17	3669013	3669097	+	TRUE	TRUE	FALSE	FALSE	FALSE	FALSE	FALSE	FALSE
EME1.2	chr17	50375984	50376065	+	TRUE	TRUE	FALSE	TRUE	TRUE	FALSE	FALSE	FALSE
EME1.6	chr17	50379225	50379451	+	TRUE	TRUE	FALSE	TRUE	FALSE	TRUE	FALSE	FALSE
EME1.7	chr17	50379568	50380311	+	TRUE	TRUE	TRUE	TRUE	FALSE	FALSE	FALSE	FALSE
EPN2.9	chr17	19329648	19331852	+	TRUE	TRUE	FALSE	FALSE	FALSE	FALSE	FALSE	FALSE
EPN2.10	chr17	19332069	19333955	+	TRUE	TRUE	TRUE	TRUE	FALSE	FALSE	FALSE	FALSE
FAM64A.5	chr17	6450073	6450361	+	TRUE	TRUE	TRUE	TRUE	FALSE	FALSE	FALSE	TRUE
FKBP10.4	chr17	41818528	41819209	+	TRUE	TRUE	TRUE	FALSE	TRUE	FALSE	FALSE	FALSE
FKBP10.6	chr17	41819676	41820268	+	TRUE	TRUE	TRUE	TRUE	FALSE	FALSE	FALSE	FALSE
FKBP10.7	chr17	41820462	41820946	+	TRUE	TRUE	TRUE	TRUE	FALSE	FALSE	FALSE	FALSE
GAA.11	chr17	80111026	80111982	+	TRUE	FALSE	FALSE	FALSE	FALSE	FALSE	FALSE	FALSE
GGNBP2.12	chr17	36586199	36586996	+	TRUE	TRUE	FALSE	TRUE	TRUE	TRUE	FALSE	FALSE
GGNBP2.13	chr17	36587246	36589207	+	TRUE	TRUE	TRUE	TRUE	TRUE	FALSE	FALSE	TRUE
GPS1.1	chr17	82052460	82053273	+	TRUE	TRUE	TRUE	FALSE	FALSE	FALSE	FALSE	FALSE
GPS1.6	chr17	82055223	82055739	+	TRUE	FALSE	FALSE	FALSE	FALSE	FALSE	FALSE	FALSE
HGS.1	chr17	81684104	81685604	+	TRUE	TRUE	TRUE	FALSE	FALSE	FALSE	TRUE	FALSE
IGF2BP1.14	chr17	49046374	49049351	+	TRUE	FALSE	FALSE	TRUE	TRUE	FALSE	FALSE	FALSE
KPNB1.19	chr17	47678414	47680019	+	TRUE	TRUE	TRUE	TRUE	TRUE	TRUE	FALSE	TRUE
LRRC45.5	chr17	82025508	82026898	+	TRUE	FALSE	FALSE	FALSE	FALSE	FALSE	FALSE	FALSE
LRRC45.12	chr17	82028684	82029092	+	TRUE	TRUE	TRUE	TRUE	FALSE	FALSE	FALSE	FALSE
METTL2A.1	chr17	62424013	62424218	+	TRUE	TRUE	FALSE	TRUE	FALSE	FALSE	FALSE	TRUE
MGC57346.3	chr17	45630159	45636282	+	TRUE	TRUE	TRUE	TRUE	FALSE	FALSE	FALSE	FALSE
MLX.3	chr17	42568560	42568836	+	TRUE	TRUE	FALSE	FALSE	TRUE	TRUE	FALSE	FALSE
MLX.5	chr17	42569304	42569506	+	TRUE	TRUE	FALSE	FALSE	TRUE	FALSE	FALSE	FALSE
MPRIP.22	chr17	17180089	17180606	+	TRUE	FALSE	FALSE	FALSE	FALSE	FALSE	FALSE	FALSE
MPRIP.23	chr17	17180670	17184822	+	TRUE	TRUE	TRUE	TRUE	TRUE	FALSE	FALSE	FALSE
MRPS7.1	chr17	75261984	75262496	+	TRUE	TRUE	TRUE	TRUE	FALSE	FALSE	FALSE	FALSE
MSL1.1	chr17	40122761	40123284	+	TRUE	FALSE	FALSE	FALSE	FALSE	FALSE	FALSE	FALSE
MSL1.4	chr17	40129628	40131536	+	TRUE	TRUE	TRUE	TRUE	FALSE	FALSE	TRUE	FALSE
NAGLU.1	chr17	42536656	42537397	+	TRUE	TRUE	FALSE	FALSE	TRUE	TRUE	FALSE	FALSE
NAGLU.4	chr17	42538756	42540949	+	TRUE	FALSE	FALSE	TRUE	TRUE	FALSE	FALSE	FALSE
NAGLU.5	chr17	42541207	42543027	+	TRUE	TRUE	FALSE	TRUE	TRUE	TRUE	FALSE	TRUE
NARF.8	chr17	82483780	82484812	+	TRUE	TRUE	TRUE	TRUE	FALSE	FALSE	FALSE	FALSE
NBR2.2	chr17	43131271	43138656	+	TRUE	TRUE	TRUE	TRUE	FALSE	FALSE	TRUE	FALSE
NDEL1.9	chr17	8463355	8466929	+	TRUE	TRUE	TRUE	TRUE	FALSE	FALSE	FALSE	TRUE
NME1-NME2.7	chr17	51168344	51169936	+	TRUE	TRUE	TRUE	TRUE	TRUE	TRUE	FALSE	TRUE
NME1-NME2.8	chr17	51170050	51171486	+	TRUE	TRUE	FALSE	FALSE	TRUE	TRUE	FALSE	FALSE
NME2.3	chr17	51168344	51169936	+	TRUE	TRUE	TRUE	TRUE	TRUE	TRUE	FALSE	TRUE
NME2.4	chr17	51170050	51171486	+	TRUE	TRUE	FALSE	FALSE	TRUE	TRUE	FALSE	FALSE
NPEPPS.21	chr17	47619165	47619736	+	TRUE	TRUE	TRUE	TRUE	TRUE	TRUE	FALSE	FALSE
NUP85.11	chr17	75226158	75231339	+	TRUE	TRUE	TRUE	TRUE	FALSE	FALSE	TRUE	FALSE
NUP85.17	chr17	75234789	75235099	+	TRUE	TRUE	TRUE	FALSE	TRUE	FALSE	FALSE	FALSE
OVCA2.1	chr17	2042232	2042604	+	TRUE	TRUE	FALSE	TRUE	FALSE	TRUE	FALSE	FALSE
PAFAH1B1.10	chr17	2680321	2681728	+	TRUE	TRUE	TRUE	TRUE	FALSE	FALSE	FALSE	TRUE
POLR2A.29	chr17	7513775	7513776	+	TRUE	TRUE	TRUE	TRUE	FALSE	FALSE	TRUE	FALSE
PSMD11.8	chr17	32474825	32477520	+	TRUE	TRUE	TRUE	TRUE	FALSE	FALSE	FALSE	TRUE
PSMD3.9	chr17	39995528	39996182	+	TRUE	TRUE	TRUE	TRUE	FALSE	FALSE	FALSE	TRUE
RAD51C.1	chr17	58692789	58694930	+	TRUE	TRUE	TRUE	FALSE	TRUE	FALSE	FALSE	FALSE
RAI1.4	chr17	17803850	17809389	+	TRUE	TRUE	TRUE	TRUE	TRUE	FALSE	FALSE	FALSE
RPAIN.3	chr17	5422830	5425970	+	TRUE	TRUE	TRUE	TRUE	TRUE	FALSE	FALSE	FALSE
RPAIN.4	chr17	5426083	5426235	+	TRUE	TRUE	TRUE	TRUE	FALSE	FALSE	FALSE	FALSE
RPAIN.5	chr17	5426300	5428070	+	TRUE	TRUE	TRUE	TRUE	FALSE	FALSE	FALSE	FALSE
RPL19.3	chr17	39202440	39202988	+	TRUE	TRUE	TRUE	FALSE	TRUE	TRUE	FALSE	FALSE
RPL27.1	chr17	42998472	42998748	+	TRUE	TRUE	TRUE	TRUE	FALSE	FALSE	TRUE	FALSE
RPL27.2	chr17	42998832	42999932	+	TRUE	TRUE	FALSE	TRUE	TRUE	TRUE	FALSE	TRUE
SAP30BP.8	chr17	75703372	75703807	+	TRUE	TRUE	FALSE	FALSE	TRUE	FALSE	FALSE	FALSE
SENP3.10	chr17	7570934	7571372	+	TRUE	TRUE	FALSE	TRUE	FALSE	FALSE	FALSE	TRUE
SENP3-EIF4A1.10	chr17	7570934	7571372	+	TRUE	TRUE	FALSE	TRUE	TRUE	FALSE	FALSE	TRUE
SENP3-EIF4A1.12	chr17	7572865	7574259	+	TRUE	FALSE	FALSE	FALSE	TRUE	FALSE	FALSE	FALSE
SENP3-EIF4A1.15	chr17	7575259	7576523	+	TRUE	TRUE	TRUE	TRUE	TRUE	TRUE	FALSE	FALSE
SENP3-EIF4A1.18	chr17	7577488	7577568	+	TRUE	TRUE	TRUE	FALSE	TRUE	TRUE	FALSE	FALSE
SENP3-EIF4A1.19	chr17	7577707	7577826	+	TRUE	TRUE	TRUE	TRUE	TRUE	FALSE	TRUE	FALSE
SENP3-EIF4A1.21	chr17	7578245	7578341	+	TRUE	TRUE	TRUE	TRUE	TRUE	TRUE	FALSE	TRUE
SGSM2.17	chr17	2373514	2375491	+	TRUE	TRUE	TRUE	FALSE	FALSE	FALSE	TRUE	FALSE
SMCR8.1	chr17	18318150	18322616	+	TRUE	TRUE	TRUE	TRUE	FALSE	FALSE	TRUE	FALSE
SPATA20.12	chr17	50551191	50551510	+	TRUE	TRUE	TRUE	FALSE	TRUE	FALSE	FALSE	FALSE
STARD3.9	chr17	39659554	39660210	+	TRUE	TRUE	TRUE	FALSE	FALSE	FALSE	FALSE	FALSE
SUZ12.15	chr17	31996878	31998657	+	TRUE	TRUE	FALSE	TRUE	TRUE	FALSE	FALSE	FALSE
SUZ12P1.6	chr17	30768868	30769000	+	TRUE	TRUE	TRUE	TRUE	FALSE	FALSE	FALSE	FALSE
TAF15.7	chr17	35824199	35833906	+	TRUE	TRUE	TRUE	TRUE	FALSE	TRUE	TRUE	FALSE
TAF15.8	chr17	35833942	35834565	+	TRUE	TRUE	TRUE	TRUE	FALSE	TRUE	FALSE	FALSE
TBX2.6	chr17	61405837	61408053	+	TRUE	TRUE	FALSE	FALSE	TRUE	FALSE	FALSE	FALSE
TEN1-CDK3.4	chr17	76001542	76001873	+	TRUE	TRUE	TRUE	TRUE	FALSE	FALSE	FALSE	FALSE
TMEM132E.7	chr17	34635088	34636006	+	TRUE	TRUE	FALSE	TRUE	TRUE	FALSE	FALSE	FALSE
TRAF4.1	chr17	28744256	28747212	+	TRUE	TRUE	TRUE	TRUE	FALSE	FALSE	FALSE	FALSE
TRAF4.2	chr17	28747265	28747842	+	TRUE	TRUE	FALSE	TRUE	TRUE	TRUE	FALSE	FALSE
TRAF4.6	chr17	28748667	28748944	+	TRUE	TRUE	TRUE	TRUE	TRUE	FALSE	FALSE	TRUE
TSEN54.8	chr17	75522334	75523274	+	TRUE	TRUE	TRUE	TRUE	FALSE	FALSE	TRUE	FALSE
TTC19.9	chr17	16026703	16027373	+	TRUE	TRUE	TRUE	TRUE	FALSE	FALSE	FALSE	TRUE
TUBG2.4	chr17	42660708	42661200	+	TRUE	TRUE	TRUE	TRUE	TRUE	FALSE	FALSE	FALSE
TUBG2.5	chr17	42661228	42662972	+	TRUE	TRUE	TRUE	TRUE	FALSE	FALSE	TRUE	FALSE
TUBG2.6	chr17	42663053	42663376	+	TRUE	TRUE	TRUE	FALSE	FALSE	FALSE	TRUE	FALSE
TUBG2.8	chr17	42665563	42665677	+	TRUE	TRUE	TRUE	TRUE	FALSE	FALSE	FALSE	TRUE
UBE2Z.3	chr17	48913022	48916075	+	TRUE	TRUE	TRUE	TRUE	TRUE	FALSE	FALSE	FALSE
WSB1.5	chr17	27306883	27309099	+	TRUE	TRUE	TRUE	TRUE	FALSE	FALSE	FALSE	FALSE
WSB1.7	chr17	27310175	27311508	+	TRUE	TRUE	FALSE	TRUE	TRUE	TRUE	FALSE	FALSE
C18orf54.1	chr18	54358076	54358773	+	TRUE	TRUE	TRUE	TRUE	FALSE	FALSE	TRUE	FALSE
CNDP2.10	chr18	74518641	74518948	+	TRUE	TRUE	FALSE	TRUE	FALSE	TRUE	FALSE	TRUE
LINC00667.1	chr18	5239050	5241698	+	TRUE	TRUE	TRUE	TRUE	FALSE	FALSE	TRUE	FALSE
LINC00667.2	chr18	5241813	5243593	+	TRUE	TRUE	TRUE	TRUE	FALSE	FALSE	FALSE	FALSE
MTCL1.16	chr18	8828965	8831606	+	TRUE	FALSE	FALSE	TRUE	TRUE	FALSE	FALSE	TRUE
PMAIP1.1	chr18	59900236	59902646	+	TRUE	TRUE	TRUE	TRUE	TRUE	TRUE	FALSE	TRUE
PSMG2.6	chr18	12724620	12725438	+	TRUE	TRUE	TRUE	FALSE	FALSE	FALSE	FALSE	FALSE
SEC11C.4	chr18	59155808	59157607	+	TRUE	TRUE	TRUE	FALSE	FALSE	FALSE	TRUE	FALSE
SEH1L.8	chr18	12984191	12985239	+	TRUE	TRUE	TRUE	FALSE	FALSE	FALSE	FALSE	FALSE
TIMM21.5	chr18	74158277	74158375	+	TRUE	TRUE	TRUE	FALSE	FALSE	FALSE	TRUE	FALSE
TYMS.4	chr18	669174	670691	+	TRUE	TRUE	TRUE	TRUE	TRUE	FALSE	FALSE	TRUE
TYMS.6	chr18	671452	672859	+	TRUE	TRUE	TRUE	TRUE	TRUE	FALSE	FALSE	TRUE
ZCCHC2.13	chr18	62575551	62576511	+	TRUE	TRUE	FALSE	TRUE	FALSE	FALSE	FALSE	FALSE
ZNF397.3	chr18	35243294	35245261	+	TRUE	TRUE	TRUE	TRUE	FALSE	FALSE	TRUE	FALSE
A1BG-AS1.3	chr19	58353858	58354368	+	TRUE	TRUE	TRUE	TRUE	FALSE	FALSE	TRUE	FALSE
ACTN4.7	chr19	38709477	38710256	+	TRUE	TRUE	FALSE	FALSE	FALSE	FALSE	FALSE	FALSE
ACTN4.18	chr19	38727104	38727945	+	TRUE	FALSE	FALSE	TRUE	TRUE	FALSE	FALSE	FALSE
AMH.1	chr19	2249745	2250336	+	TRUE	TRUE	TRUE	TRUE	FALSE	FALSE	TRUE	FALSE
ARHGEF18.19	chr19	7470316	7470536	+	TRUE	TRUE	TRUE	TRUE	FALSE	FALSE	FALSE	FALSE
BABAM1.1	chr19	17267528	17268755	+	TRUE	TRUE	TRUE	TRUE	FALSE	FALSE	FALSE	FALSE
BABAM1.8	chr19	17276910	17278844	+	TRUE	TRUE	TRUE	TRUE	FALSE	FALSE	FALSE	FALSE
BCL2L12.3	chr19	49667162	49668850	+	TRUE	TRUE	TRUE	TRUE	FALSE	FALSE	FALSE	FALSE
BCL2L12.6	chr19	49670489	49673697	+	TRUE	TRUE	TRUE	TRUE	FALSE	FALSE	TRUE	FALSE
BLOC1S3.1	chr19	45178832	45179287	+	TRUE	TRUE	TRUE	TRUE	TRUE	FALSE	FALSE	FALSE
C19orf60.2	chr19	18589078	18589412	+	TRUE	TRUE	FALSE	FALSE	FALSE	FALSE	FALSE	FALSE
C19orf60.4	chr19	18590934	18592107	+	TRUE	TRUE	TRUE	TRUE	FALSE	FALSE	FALSE	FALSE
CALM3.2	chr19	46605858	46608196	+	TRUE	TRUE	TRUE	TRUE	TRUE	TRUE	FALSE	FALSE
CC2D1A.12	chr19	13919952	13920556	+	TRUE	FALSE	FALSE	FALSE	FALSE	FALSE	FALSE	FALSE
CCDC106.1	chr19	55648278	55649001	+	TRUE	TRUE	FALSE	FALSE	FALSE	FALSE	FALSE	FALSE
CHAF1A.14	chr19	4442342	4442924	+	TRUE	TRUE	TRUE	FALSE	FALSE	FALSE	TRUE	FALSE
CNOT3.17	chr19	54153841	54155308	+	TRUE	TRUE	TRUE	TRUE	FALSE	FALSE	FALSE	FALSE
COLGALT1.10	chr19	17579610	17580698	+	TRUE	TRUE	TRUE	TRUE	FALSE	FALSE	TRUE	FALSE
CRTC1.11	chr19	18768794	18771441	+	TRUE	TRUE	TRUE	TRUE	FALSE	FALSE	TRUE	FALSE
CRTC1.12	chr19	18771547	18774899	+	TRUE	TRUE	FALSE	TRUE	FALSE	FALSE	FALSE	FALSE
DAZAP1.6	chr19	1422397	1425877	+	TRUE	TRUE	TRUE	TRUE	FALSE	FALSE	FALSE	FALSE
DAZAP1.7	chr19	1425961	1428841	+	TRUE	TRUE	TRUE	TRUE	TRUE	FALSE	FALSE	FALSE
DNM2.9	chr19	10795440	10796060	+	TRUE	TRUE	FALSE	TRUE	FALSE	FALSE	FALSE	FALSE
DNM2.14	chr19	10808581	10812263	+	TRUE	FALSE	FALSE	FALSE	FALSE	FALSE	FALSE	FALSE
DOT1L.27	chr19	2227128	2229784	+	TRUE	FALSE	FALSE	FALSE	FALSE	FALSE	FALSE	FALSE
DPY19L3.15	chr19	32464785	32468730	+	TRUE	TRUE	FALSE	TRUE	FALSE	FALSE	FALSE	FALSE
EGLN2.2	chr19	40801416	40806554	+	TRUE	TRUE	TRUE	TRUE	TRUE	TRUE	FALSE	TRUE
EGLN2.5	chr19	40807552	40807808	+	TRUE	FALSE	TRUE	FALSE	TRUE	FALSE	FALSE	FALSE
EIF3K.4	chr19	38626103	38632429	+	TRUE	TRUE	FALSE	FALSE	FALSE	FALSE	FALSE	FALSE
EIF3K.6	chr19	38632679	38634992	+	TRUE	TRUE	FALSE	TRUE	FALSE	FALSE	FALSE	FALSE
EIF3K.7	chr19	38635119	38636888	+	TRUE	TRUE	FALSE	TRUE	TRUE	FALSE	FALSE	TRUE
FAM98C.6	chr19	38405636	38406909	+	TRUE	TRUE	FALSE	FALSE	FALSE	FALSE	FALSE	FALSE
FCGRT.5	chr19	49524777	49525456	+	TRUE	TRUE	FALSE	TRUE	FALSE	FALSE	FALSE	FALSE
FTL.3	chr19	48966407	48966582	+	TRUE	TRUE	TRUE	FALSE	FALSE	FALSE	TRUE	FALSE
GRAMD1A.8	chr19	35011555	35013255	+	TRUE	TRUE	FALSE	TRUE	FALSE	FALSE	FALSE	FALSE
GRAMD1A.9	chr19	35013369	35013540	+	TRUE	TRUE	TRUE	FALSE	FALSE	FALSE	FALSE	FALSE
GTPBP3.1	chr19	17337665	17338007	+	TRUE	TRUE	FALSE	TRUE	FALSE	FALSE	FALSE	FALSE
HAUS5.15	chr19	35619759	35620011	+	TRUE	TRUE	TRUE	TRUE	FALSE	FALSE	FALSE	FALSE
HDGFRP2.15	chr19	4501318	4501910	+	TRUE	TRUE	TRUE	TRUE	FALSE	FALSE	TRUE	FALSE
HMG20B.3	chr19	3573801	3574382	+	TRUE	TRUE	FALSE	TRUE	TRUE	FALSE	FALSE	FALSE
HNRNPM.15	chr19	8487076	8488690	+	TRUE	TRUE	TRUE	TRUE	TRUE	TRUE	FALSE	TRUE
IER2.1	chr19	13150553	13152943	+	TRUE	TRUE	FALSE	TRUE	FALSE	FALSE	FALSE	FALSE
ILF3.11	chr19	10681330	10681992	+	TRUE	TRUE	TRUE	TRUE	FALSE	FALSE	TRUE	FALSE
ILF3.18	chr19	10687709	10688549	+	TRUE	FALSE	FALSE	FALSE	TRUE	FALSE	FALSE	FALSE
KCNJ14.1	chr19	48455859	48461669	+	TRUE	TRUE	TRUE	TRUE	FALSE	FALSE	FALSE	FALSE
LENG8.15	chr19	54458522	54460765	+	TRUE	TRUE	TRUE	TRUE	FALSE	FALSE	TRUE	FALSE
LIN37.6	chr19	35753254	35754016	+	TRUE	TRUE	TRUE	FALSE	FALSE	FALSE	FALSE	FALSE
LOC101927151.2	chr19	27798177	27805604	+	TRUE	TRUE	TRUE	TRUE	FALSE	FALSE	FALSE	FALSE
LRP3.4	chr19	33204853	33205245	+	TRUE	TRUE	FALSE	TRUE	FALSE	FALSE	FALSE	FALSE
LSM14A.6	chr19	34215662	34219390	+	TRUE	TRUE	FALSE	FALSE	TRUE	TRUE	FALSE	FALSE
LSM14A.9	chr19	34221739	34226407	+	TRUE	TRUE	FALSE	TRUE	FALSE	FALSE	FALSE	FALSE
LSM14A.10	chr19	34226465	34227364	+	TRUE	TRUE	FALSE	TRUE	TRUE	FALSE	FALSE	FALSE
MAP3K10.8	chr19	40213189	40213516	+	TRUE	TRUE	TRUE	TRUE	FALSE	FALSE	TRUE	FALSE
MAU2.12	chr19	19345370	19347279	+	TRUE	TRUE	FALSE	TRUE	FALSE	FALSE	FALSE	FALSE
MRI1.4	chr19	13768448	13768560	+	TRUE	TRUE	FALSE	TRUE	FALSE	FALSE	FALSE	TRUE
MRPL4.7	chr19	10258523	10258608	+	TRUE	TRUE	FALSE	FALSE	FALSE	FALSE	FALSE	FALSE
MUM1.2	chr19	1357095	1358393	+	TRUE	TRUE	TRUE	TRUE	FALSE	FALSE	FALSE	FALSE
NAT14.2	chr19	55485781	55486407	+	TRUE	TRUE	TRUE	TRUE	FALSE	FALSE	FALSE	FALSE
NDUFS7.7	chr19	1393331	1395390	+	TRUE	TRUE	FALSE	TRUE	FALSE	FALSE	FALSE	FALSE
OAZ1.2	chr19	2271531	2271781	+	TRUE	TRUE	FALSE	TRUE	TRUE	TRUE	FALSE	TRUE
OAZ1.3	chr19	2271955	2272734	+	TRUE	TRUE	TRUE	FALSE	TRUE	FALSE	FALSE	FALSE
P2RY11.1	chr19	10111741	10113632	+	TRUE	TRUE	TRUE	TRUE	FALSE	FALSE	TRUE	FALSE
PDCD5.2	chr19	32582233	32584949	+	TRUE	TRUE	TRUE	TRUE	TRUE	TRUE	FALSE	TRUE
PDCD5.3	chr19	32585012	32585815	+	TRUE	TRUE	TRUE	TRUE	TRUE	FALSE	FALSE	TRUE
PDCD5.4	chr19	32585908	32586857	+	TRUE	TRUE	TRUE	TRUE	TRUE	TRUE	FALSE	TRUE
PDCD5.5	chr19	32586930	32587252	+	TRUE	TRUE	TRUE	TRUE	TRUE	TRUE	FALSE	TRUE
PIN1.1	chr19	9835403	9836822	+	TRUE	TRUE	TRUE	TRUE	FALSE	FALSE	TRUE	FALSE
POLD1.21	chr19	50415827	50416395	+	TRUE	TRUE	FALSE	TRUE	FALSE	FALSE	FALSE	FALSE
POP4.2	chr19	29608710	29610408	+	TRUE	TRUE	TRUE	TRUE	TRUE	TRUE	FALSE	TRUE
POP4.3	chr19	29610633	29611861	+	TRUE	TRUE	FALSE	FALSE	TRUE	FALSE	FALSE	FALSE
PPP5C.4	chr19	46376575	46383410	+	TRUE	TRUE	TRUE	TRUE	FALSE	FALSE	FALSE	FALSE
PRKCSH.17	chr19	11449429	11450645	+	TRUE	TRUE	TRUE	TRUE	FALSE	FALSE	TRUE	FALSE
PRMT1.11	chr19	49686727	49688161	+	TRUE	TRUE	TRUE	TRUE	FALSE	FALSE	FALSE	FALSE
PROSER3.1	chr19	35758227	35759373	+	TRUE	TRUE	TRUE	TRUE	FALSE	FALSE	TRUE	FALSE
PROSER3.8	chr19	35766956	35767803	+	TRUE	TRUE	FALSE	TRUE	FALSE	FALSE	FALSE	FALSE
PSMC4.8	chr19	39980147	39980285	+	TRUE	TRUE	FALSE	FALSE	TRUE	FALSE	FALSE	FALSE
PSMD8.6	chr19	38382229	38383252	+	TRUE	TRUE	TRUE	TRUE	FALSE	FALSE	TRUE	FALSE
PTBP1.10	chr19	806557	807868	+	TRUE	TRUE	TRUE	TRUE	TRUE	TRUE	FALSE	FALSE
PTBP1.11	chr19	807903	808359	+	TRUE	TRUE	TRUE	TRUE	TRUE	TRUE	FALSE	TRUE
PTOV1.5	chr19	49855078	49856974	+	TRUE	TRUE	TRUE	TRUE	FALSE	FALSE	TRUE	FALSE
QPCTL.2	chr19	45693557	45695436	+	TRUE	TRUE	FALSE	FALSE	TRUE	FALSE	FALSE	FALSE
QTRT1.6	chr19	10712300	10712552	+	TRUE	TRUE	TRUE	TRUE	FALSE	FALSE	TRUE	FALSE
RAB11B.4	chr19	8402566	8403412	+	TRUE	TRUE	TRUE	TRUE	FALSE	FALSE	TRUE	FALSE
RAB4B-EGLN2.8	chr19	40801416	40806554	+	TRUE	TRUE	TRUE	TRUE	TRUE	TRUE	FALSE	FALSE
RAB4B-EGLN2.11	chr19	40807552	40807808	+	TRUE	FALSE	TRUE	FALSE	TRUE	FALSE	FALSE	FALSE
RAD23A.5	chr19	12948814	12949080	+	TRUE	TRUE	TRUE	TRUE	TRUE	TRUE	FALSE	FALSE
RPL13A.3	chr19	49490298	49490474	+	TRUE	TRUE	FALSE	FALSE	TRUE	TRUE	FALSE	FALSE
RPS11.2	chr19	49497326	49497519	+	TRUE	TRUE	TRUE	TRUE	TRUE	TRUE	FALSE	FALSE
RPS11.4	chr19	49498047	49499511	+	TRUE	TRUE	TRUE	TRUE	TRUE	TRUE	FALSE	TRUE
RPS19.3	chr19	41861226	41869030	+	TRUE	TRUE	TRUE	TRUE	TRUE	TRUE	FALSE	FALSE
RPS19.5	chr19	41869754	41871350	+	TRUE	TRUE	TRUE	TRUE	TRUE	TRUE	FALSE	TRUE
RPS28.2	chr19	8321704	8321952	+	TRUE	TRUE	TRUE	TRUE	TRUE	TRUE	FALSE	TRUE
RPS9.3	chr19	54201610	54206275	+	TRUE	TRUE	TRUE	TRUE	TRUE	TRUE	FALSE	TRUE
RPS9.4	chr19	54206463	54206552	+	TRUE	TRUE	TRUE	TRUE	TRUE	TRUE	FALSE	FALSE
RPS9.5	chr19	54206725	54207397	+	TRUE	TRUE	TRUE	TRUE	TRUE	TRUE	FALSE	TRUE
SAFB.17	chr19	5664440	5667045	+	TRUE	TRUE	TRUE	TRUE	TRUE	TRUE	FALSE	FALSE
SAMD4B.2	chr19	39348390	39351816	+	TRUE	TRUE	FALSE	TRUE	FALSE	TRUE	FALSE	FALSE
SAMD4B.15	chr19	39383292	39383498	+	TRUE	TRUE	TRUE	TRUE	FALSE	FALSE	TRUE	FALSE
SEPW1.1	chr19	47778815	47780724	+	TRUE	TRUE	TRUE	TRUE	TRUE	FALSE	FALSE	TRUE
SHKBP1.16	chr19	40590423	40590729	+	TRUE	TRUE	FALSE	FALSE	FALSE	FALSE	FALSE	FALSE
SIN3B.15	chr19	16871399	16876054	+	TRUE	TRUE	TRUE	TRUE	FALSE	FALSE	TRUE	FALSE
SNRNP70.7	chr19	49101472	49104633	+	TRUE	TRUE	TRUE	TRUE	FALSE	FALSE	FALSE	FALSE
SNRNP70.8	chr19	49104736	49107624	+	TRUE	TRUE	TRUE	TRUE	TRUE	TRUE	FALSE	FALSE
SPPL2B.3	chr19	2337626	2338751	+	TRUE	FALSE	FALSE	FALSE	FALSE	FALSE	FALSE	FALSE
SPPL2B.8	chr19	2341015	2343210	+	TRUE	TRUE	FALSE	TRUE	FALSE	FALSE	FALSE	FALSE
STK11.8	chr19	1223173	1226453	+	TRUE	TRUE	FALSE	TRUE	TRUE	FALSE	FALSE	FALSE
SUPT5H.3	chr19	39457741	39458293	+	TRUE	TRUE	FALSE	FALSE	FALSE	FALSE	FALSE	FALSE
SUPT5H.4	chr19	39458306	39458817	+	TRUE	FALSE	FALSE	FALSE	FALSE	FALSE	FALSE	FALSE
SUPT5H.27	chr19	39474719	39476080	+	TRUE	TRUE	TRUE	TRUE	TRUE	TRUE	FALSE	TRUE
TBC1D17.3	chr19	49878573	49880278	+	TRUE	TRUE	TRUE	TRUE	FALSE	FALSE	TRUE	FALSE
TBCB.2	chr19	36116185	36120709	+	TRUE	TRUE	FALSE	TRUE	TRUE	TRUE	FALSE	FALSE
TECR.9	chr19	14564859	14564948	+	TRUE	TRUE	TRUE	FALSE	FALSE	FALSE	TRUE	FALSE
THOP1.5	chr19	2799792	2805015	+	TRUE	TRUE	TRUE	TRUE	FALSE	FALSE	TRUE	FALSE
THOP1.9	chr19	2808445	2810303	+	TRUE	TRUE	TRUE	TRUE	FALSE	FALSE	TRUE	FALSE
TIMM50.4	chr19	39483157	39485543	+	TRUE	TRUE	FALSE	TRUE	TRUE	TRUE	FALSE	TRUE
TMEM147.2	chr19	35546586	35546671	+	TRUE	TRUE	TRUE	FALSE	TRUE	FALSE	FALSE	FALSE
TMEM147.3	chr19	35546809	35546944	+	TRUE	TRUE	TRUE	TRUE	TRUE	FALSE	FALSE	TRUE
TOMM40.8	chr19	44901311	44903029	+	TRUE	TRUE	TRUE	TRUE	TRUE	FALSE	FALSE	TRUE
TRIM28.3	chr19	58545897	58547375	+	TRUE	TRUE	TRUE	TRUE	FALSE	TRUE	FALSE	TRUE
TRIM28.10	chr19	58548777	58548861	+	TRUE	FALSE	TRUE	FALSE	FALSE	FALSE	FALSE	FALSE
TRIM28.11	chr19	58548911	58548987	+	TRUE	TRUE	TRUE	FALSE	FALSE	FALSE	FALSE	FALSE
TRIM28.13	chr19	58549651	58549736	+	TRUE	TRUE	TRUE	FALSE	TRUE	TRUE	FALSE	FALSE
TRIM28.15	chr19	58550036	58550146	+	TRUE	TRUE	FALSE	TRUE	TRUE	TRUE	FALSE	TRUE
U2AF2.1	chr19	55655154	55659209	+	TRUE	TRUE	TRUE	TRUE	FALSE	FALSE	FALSE	FALSE
U2AF2.3	chr19	55660222	55660515	+	TRUE	TRUE	TRUE	FALSE	FALSE	FALSE	TRUE	FALSE
U2AF2.5	chr19	55661190	55662501	+	TRUE	TRUE	TRUE	TRUE	FALSE	TRUE	FALSE	FALSE
UBA2.16	chr19	34467015	34469039	+	TRUE	TRUE	TRUE	TRUE	TRUE	TRUE	FALSE	TRUE
UBL5.2	chr19	9828394	9828591	+	TRUE	TRUE	TRUE	TRUE	FALSE	FALSE	FALSE	FALSE
UHRF1.15	chr19	4954823	4956708	+	TRUE	TRUE	TRUE	TRUE	FALSE	FALSE	FALSE	TRUE
URI1.10	chr19	30012532	30014886	+	TRUE	TRUE	TRUE	TRUE	FALSE	FALSE	FALSE	FALSE
USF2.7	chr19	35271142	35278697	+	TRUE	TRUE	FALSE	TRUE	TRUE	TRUE	FALSE	FALSE
USF2.9	chr19	35279075	35279166	+	TRUE	TRUE	FALSE	TRUE	FALSE	FALSE	FALSE	FALSE
WDR62.24	chr19	36101318	36101663	+	TRUE	TRUE	FALSE	FALSE	FALSE	FALSE	FALSE	FALSE
WDR62.26	chr19	36102152	36102736	+	TRUE	TRUE	FALSE	TRUE	FALSE	FALSE	FALSE	TRUE
YJEFN3.1	chr19	19528992	19529363	+	TRUE	TRUE	TRUE	FALSE	FALSE	FALSE	TRUE	FALSE
YJEFN3.2	chr19	19529514	19532631	+	TRUE	TRUE	TRUE	TRUE	TRUE	FALSE	TRUE	FALSE
YJEFN3.3	chr19	19532741	19535033	+	TRUE	TRUE	TRUE	TRUE	FALSE	FALSE	TRUE	FALSE
ZNF146.3	chr19	36228820	36235658	+	TRUE	TRUE	FALSE	TRUE	TRUE	TRUE	FALSE	FALSE
ZNF224.1	chr19	44094531	44096342	+	TRUE	TRUE	TRUE	TRUE	FALSE	TRUE	TRUE	FALSE
ZNF224.2	chr19	44096432	44097805	+	TRUE	TRUE	FALSE	TRUE	TRUE	TRUE	FALSE	FALSE
ZNF224.3	chr19	44097889	44100800	+	TRUE	TRUE	FALSE	TRUE	TRUE	TRUE	FALSE	FALSE
ZNF224.4	chr19	44100928	44101132	+	TRUE	TRUE	FALSE	FALSE	TRUE	TRUE	FALSE	FALSE
ZNF274.5	chr19	58207203	58209960	+	TRUE	TRUE	TRUE	TRUE	FALSE	TRUE	FALSE	FALSE
ZNF274.6	chr19	58210074	58211559	+	TRUE	TRUE	TRUE	TRUE	FALSE	FALSE	FALSE	FALSE
ZNF283.6	chr19	43837180	43846938	+	TRUE	TRUE	FALSE	TRUE	FALSE	FALSE	FALSE	FALSE
ZNF302.1	chr19	34678104	34678736	+	TRUE	TRUE	TRUE	TRUE	TRUE	FALSE	FALSE	FALSE
ZNF302.4	chr19	34683239	34683991	+	TRUE	TRUE	TRUE	TRUE	TRUE	TRUE	FALSE	FALSE
ZNF419.4	chr19	57492212	57492855	+	TRUE	TRUE	TRUE	TRUE	TRUE	FALSE	FALSE	FALSE
ZNF444.3	chr19	56147209	56158493	+	TRUE	TRUE	TRUE	TRUE	FALSE	FALSE	FALSE	FALSE
ZNF528.6	chr19	52406644	52415123	+	TRUE	TRUE	TRUE	TRUE	FALSE	FALSE	FALSE	FALSE
ZNF530.2	chr19	57600780	57604276	+	TRUE	TRUE	TRUE	TRUE	FALSE	FALSE	FALSE	FALSE
ZNF542P.5	chr19	56374826	56376866	+	TRUE	TRUE	FALSE	TRUE	TRUE	TRUE	FALSE	FALSE
ZNF559.6	chr19	9341185	9341616	+	TRUE	FALSE	FALSE	FALSE	TRUE	FALSE	FALSE	FALSE
ZNF587B.3	chr19	57841797	57844255	+	TRUE	TRUE	TRUE	TRUE	TRUE	FALSE	FALSE	FALSE
ZNF738.4	chr19	21375965	21377388	+	TRUE	TRUE	TRUE	TRUE	FALSE	FALSE	FALSE	FALSE
ACP1.5	chr2	275202	276979	+	TRUE	TRUE	TRUE	TRUE	FALSE	TRUE	FALSE	TRUE
ATG4B.8	chr2	241666839	241668142	+	TRUE	FALSE	FALSE	FALSE	FALSE	FALSE	FALSE	FALSE
ATG4B.12	chr2	241671426	241672190	+	TRUE	TRUE	TRUE	TRUE	FALSE	FALSE	TRUE	FALSE
ATIC.14	chr2	215346942	215349093	+	TRUE	TRUE	TRUE	TRUE	FALSE	FALSE	FALSE	FALSE
CAD.17	chr2	27232225	27232447	+	TRUE	TRUE	TRUE	FALSE	FALSE	FALSE	FALSE	FALSE
CAPN10.7	chr2	240595305	240596318	+	TRUE	FALSE	FALSE	FALSE	FALSE	FALSE	FALSE	FALSE
CCDC150.23	chr2	196729388	196729792	+	TRUE	TRUE	TRUE	TRUE	FALSE	FALSE	TRUE	FALSE
CCNT2.5	chr2	134942675	134945888	+	TRUE	FALSE	TRUE	FALSE	FALSE	FALSE	TRUE	FALSE
CCNT2.7	chr2	134946466	134947735	+	TRUE	FALSE	FALSE	FALSE	TRUE	FALSE	FALSE	FALSE
CCT7.9	chr2	73249180	73249818	+	TRUE	TRUE	TRUE	TRUE	TRUE	TRUE	FALSE	FALSE
CDCA7.5	chr2	173363896	173364794	+	TRUE	TRUE	TRUE	TRUE	TRUE	TRUE	FALSE	FALSE
CFAP36.5	chr2	55528993	55533872	+	TRUE	TRUE	FALSE	FALSE	FALSE	FALSE	FALSE	FALSE
CIAO1.5	chr2	96268659	96269267	+	TRUE	TRUE	TRUE	TRUE	FALSE	FALSE	FALSE	FALSE
CNOT11.6	chr2	101269137	101269215	+	TRUE	TRUE	TRUE	FALSE	TRUE	FALSE	FALSE	FALSE
DDX1.20	chr2	15627146	15628444	+	TRUE	TRUE	TRUE	FALSE	TRUE	TRUE	FALSE	FALSE
DDX1.21	chr2	15628518	15628637	+	TRUE	TRUE	TRUE	FALSE	FALSE	FALSE	FALSE	FALSE
DLX1.2	chr2	172086854	172088002	+	TRUE	TRUE	FALSE	FALSE	TRUE	TRUE	FALSE	FALSE
EEF1B2.2	chr2	206160711	206161345	+	TRUE	TRUE	TRUE	TRUE	TRUE	TRUE	FALSE	TRUE
FAHD2A.6	chr2	95412543	95412676	+	TRUE	TRUE	FALSE	TRUE	FALSE	FALSE	FALSE	FALSE
FAHD2A.7	chr2	95412765	95412894	+	TRUE	TRUE	TRUE	TRUE	FALSE	FALSE	FALSE	TRUE
FARP2.13	chr2	241441557	241456746	+	TRUE	TRUE	TRUE	TRUE	FALSE	FALSE	TRUE	FALSE
FMNL2.14	chr2	152619159	152619508	+	TRUE	FALSE	FALSE	FALSE	FALSE	FALSE	FALSE	FALSE
HNRNPA3.4	chr2	177216189	177216502	+	TRUE	TRUE	TRUE	TRUE	TRUE	FALSE	FALSE	FALSE
HNRNPA3.5	chr2	177216593	177216675	+	TRUE	TRUE	TRUE	TRUE	TRUE	TRUE	FALSE	TRUE
HNRNPA3.10	chr2	177219315	177219407	+	TRUE	TRUE	TRUE	TRUE	TRUE	TRUE	FALSE	FALSE
HOXD10.1	chr2	176117579	176118953	+	TRUE	TRUE	TRUE	TRUE	FALSE	FALSE	TRUE	FALSE
HSPE1.2	chr2	197501239	197503038	+	TRUE	TRUE	FALSE	FALSE	TRUE	TRUE	FALSE	FALSE
ID2.2	chr2	8682907	8683684	+	TRUE	TRUE	TRUE	TRUE	TRUE	TRUE	FALSE	TRUE
LOC150776.10	chr2	131508609	131515601	+	TRUE	TRUE	TRUE	TRUE	TRUE	FALSE	FALSE	FALSE
MARCH7.10	chr2	159762994	159764625	+	TRUE	TRUE	TRUE	TRUE	FALSE	FALSE	FALSE	FALSE
MARCH7.11	chr2	159764675	159767283	+	TRUE	TRUE	TRUE	TRUE	FALSE	TRUE	FALSE	TRUE
MAT2A.2	chr2	85541161	85541254	+	TRUE	TRUE	FALSE	FALSE	TRUE	FALSE	FALSE	FALSE
MAT2A.3	chr2	85541378	85541632	+	TRUE	TRUE	TRUE	FALSE	TRUE	TRUE	FALSE	FALSE
MAT2A.5	chr2	85541973	85542154	+	TRUE	TRUE	TRUE	TRUE	TRUE	TRUE	FALSE	TRUE
MAT2A.6	chr2	85542374	85542564	+	TRUE	TRUE	TRUE	TRUE	TRUE	TRUE	FALSE	TRUE
MAT2A.7	chr2	85542748	85542900	+	TRUE	TRUE	TRUE	TRUE	TRUE	TRUE	FALSE	FALSE
MAT2A.8	chr2	85543035	85543669	+	TRUE	TRUE	TRUE	TRUE	FALSE	FALSE	FALSE	TRUE
MBD5.1	chr2	148021047	148021647	+	TRUE	TRUE	TRUE	TRUE	FALSE	FALSE	TRUE	FALSE
MFF.8	chr2	227347385	227352513	+	TRUE	FALSE	FALSE	FALSE	FALSE	FALSE	FALSE	FALSE
MSH2.15	chr2	47480872	47482778	+	TRUE	TRUE	TRUE	TRUE	FALSE	FALSE	FALSE	FALSE
NAB1.3	chr2	190656154	190659157	+	TRUE	FALSE	FALSE	FALSE	TRUE	FALSE	FALSE	FALSE
NAGK.7	chr2	71075643	71076603	+	TRUE	TRUE	FALSE	TRUE	FALSE	FALSE	FALSE	TRUE
NDUFAF7.5	chr2	37241792	37242634	+	TRUE	TRUE	TRUE	TRUE	FALSE	FALSE	FALSE	FALSE
NOP58.12	chr2	202297907	202300233	+	TRUE	TRUE	TRUE	FALSE	TRUE	FALSE	FALSE	FALSE
PKDCC.3	chr2	42054308	42054940	+	TRUE	TRUE	FALSE	FALSE	TRUE	FALSE	FALSE	FALSE
PPIG.10	chr2	169630988	169631765	+	TRUE	FALSE	FALSE	FALSE	FALSE	FALSE	FALSE	FALSE
PSMD1.23	chr2	231166018	231170565	+	TRUE	TRUE	FALSE	FALSE	TRUE	TRUE	FALSE	FALSE
PTCD3.13	chr2	86127306	86127940	+	TRUE	TRUE	TRUE	TRUE	FALSE	FALSE	FALSE	TRUE
PTCD3.15	chr2	86130738	86131077	+	TRUE	TRUE	TRUE	TRUE	FALSE	FALSE	TRUE	FALSE
PTCD3.17	chr2	86132425	86133177	+	TRUE	TRUE	TRUE	TRUE	FALSE	FALSE	FALSE	TRUE
PTCD3.18	chr2	86133257	86133345	+	TRUE	TRUE	FALSE	TRUE	TRUE	FALSE	FALSE	FALSE
PTCD3.22	chr2	86136563	86136981	+	TRUE	TRUE	TRUE	TRUE	FALSE	FALSE	FALSE	TRUE
PTMA.2	chr2	231711420	231711886	+	TRUE	TRUE	TRUE	TRUE	TRUE	TRUE	FALSE	TRUE
PTMA.4	chr2	231712517	231712803	+	TRUE	TRUE	TRUE	TRUE	TRUE	TRUE	FALSE	TRUE
RHOQ.4	chr2	46576657	46580927	+	TRUE	FALSE	FALSE	FALSE	FALSE	FALSE	FALSE	FALSE
RPL37A.3	chr2	216500032	216501340	+	TRUE	TRUE	TRUE	TRUE	TRUE	TRUE	FALSE	TRUE
RPS27A.5	chr2	55234963	55235427	+	TRUE	TRUE	TRUE	TRUE	TRUE	FALSE	FALSE	TRUE
RPS7.5	chr2	3577775	3580109	+	TRUE	TRUE	TRUE	TRUE	TRUE	TRUE	FALSE	TRUE
RPS7.6	chr2	3580261	3580804	+	TRUE	TRUE	TRUE	TRUE	TRUE	FALSE	FALSE	TRUE
SEPT2.6	chr2	241336099	241337381	+	TRUE	TRUE	TRUE	TRUE	FALSE	FALSE	FALSE	FALSE
SEPT2.7	chr2	241337517	241337672	+	TRUE	TRUE	TRUE	FALSE	FALSE	TRUE	FALSE	FALSE
SEPT2.11	chr2	241346250	241348133	+	TRUE	TRUE	FALSE	FALSE	TRUE	TRUE	FALSE	FALSE
SLC20A1.6	chr2	112657242	112658824	+	TRUE	TRUE	FALSE	TRUE	TRUE	TRUE	FALSE	TRUE
SSB.5	chr2	169806893	169806970	+	TRUE	TRUE	TRUE	FALSE	FALSE	FALSE	FALSE	FALSE
SSFA2.11	chr2	181917006	181918597	+	TRUE	TRUE	TRUE	TRUE	TRUE	TRUE	FALSE	TRUE
STK36.22	chr2	218696602	218697038	+	TRUE	TRUE	FALSE	TRUE	FALSE	FALSE	FALSE	FALSE
STRADB.10	chr2	201478602	201479488	+	TRUE	TRUE	FALSE	TRUE	FALSE	FALSE	FALSE	FALSE
STRADB.11	chr2	201479532	201480007	+	TRUE	FALSE	FALSE	FALSE	FALSE	FALSE	FALSE	FALSE
TRAPPC12.9	chr2	3465696	3477694	+	TRUE	TRUE	FALSE	TRUE	FALSE	FALSE	FALSE	FALSE
TTLL4.8	chr2	218746232	218747002	+	TRUE	FALSE	FALSE	FALSE	TRUE	FALSE	FALSE	FALSE
UBXN4.3	chr2	135753568	135754158	+	TRUE	TRUE	TRUE	FALSE	FALSE	FALSE	FALSE	FALSE
UBXN4.9	chr2	135772548	135776248	+	TRUE	FALSE	FALSE	FALSE	FALSE	FALSE	FALSE	FALSE
UNC50.1	chr2	98608727	98609755	+	TRUE	TRUE	TRUE	TRUE	FALSE	FALSE	FALSE	FALSE
UNC50.2	chr2	98610040	98610774	+	TRUE	TRUE	TRUE	TRUE	TRUE	TRUE	FALSE	FALSE
UNC50.3	chr2	98610896	98616206	+	TRUE	TRUE	TRUE	TRUE	TRUE	TRUE	FALSE	FALSE
UNC50.4	chr2	98616347	98616431	+	TRUE	TRUE	FALSE	FALSE	TRUE	FALSE	FALSE	FALSE
UNC50.5	chr2	98616534	98618167	+	TRUE	TRUE	TRUE	TRUE	TRUE	TRUE	FALSE	TRUE
WBP1.1	chr2	74458672	74459642	+	TRUE	TRUE	TRUE	TRUE	FALSE	FALSE	TRUE	FALSE
WDR43.14	chr2	28937995	28941460	+	TRUE	TRUE	FALSE	FALSE	FALSE	TRUE	FALSE	FALSE
WDR75.17	chr2	189469440	189470075	+	TRUE	TRUE	TRUE	TRUE	TRUE	TRUE	FALSE	TRUE
ZC3H15.6	chr2	186504215	186505450	+	TRUE	FALSE	FALSE	FALSE	TRUE	FALSE	FALSE	FALSE
ASXL1.6	chr20	32429432	32429900	+	TRUE	TRUE	TRUE	TRUE	FALSE	FALSE	FALSE	FALSE
ASXL1.7	chr20	32430054	32431320	+	TRUE	TRUE	TRUE	TRUE	TRUE	FALSE	FALSE	FALSE
CSE1L.23	chr20	49094287	49094731	+	TRUE	TRUE	TRUE	TRUE	TRUE	TRUE	FALSE	TRUE
CSE1L.24	chr20	49094964	49096348	+	TRUE	TRUE	TRUE	TRUE	FALSE	TRUE	FALSE	FALSE
EBF4.15	chr20	2752546	2755626	+	TRUE	FALSE	TRUE	TRUE	FALSE	FALSE	TRUE	FALSE
ENTPD6.12	chr20	25221334	25222837	+	TRUE	TRUE	TRUE	TRUE	FALSE	FALSE	TRUE	FALSE
ERGIC3.11	chr20	35556272	35556972	+	TRUE	TRUE	FALSE	TRUE	FALSE	FALSE	FALSE	FALSE
GNAS.2	chr20	58895685	58898940	+	TRUE	TRUE	TRUE	TRUE	TRUE	TRUE	FALSE	FALSE
GNAS.6	chr20	58905481	58909161	+	TRUE	TRUE	TRUE	TRUE	TRUE	TRUE	FALSE	FALSE
KIZ.12	chr20	21244289	21246478	+	TRUE	FALSE	FALSE	TRUE	FALSE	FALSE	FALSE	FALSE
LSM14B.3	chr20	62126440	62129784	+	TRUE	TRUE	TRUE	TRUE	FALSE	FALSE	FALSE	FALSE
MAPRE1.6	chr20	32846771	32848671	+	TRUE	TRUE	FALSE	FALSE	FALSE	FALSE	FALSE	FALSE
MCM8.6	chr20	5957230	5958527	+	TRUE	FALSE	FALSE	FALSE	FALSE	FALSE	FALSE	FALSE
MGME1.1	chr20	17969142	17969800	+	TRUE	TRUE	TRUE	TRUE	FALSE	FALSE	TRUE	FALSE
MRPS26.3	chr20	3046738	3047734	+	TRUE	TRUE	TRUE	TRUE	FALSE	FALSE	FALSE	TRUE
MYBL2.9	chr20	43705359	43709962	+	TRUE	TRUE	TRUE	TRUE	FALSE	FALSE	FALSE	FALSE
MYBL2.10	chr20	43710063	43711487	+	TRUE	TRUE	TRUE	TRUE	TRUE	FALSE	FALSE	TRUE
NELFCD.7	chr20	58989989	58990909	+	TRUE	TRUE	FALSE	FALSE	TRUE	TRUE	FALSE	FALSE
NELFCD.13	chr20	58993765	58994109	+	TRUE	TRUE	TRUE	TRUE	TRUE	FALSE	FALSE	FALSE
NOP56.6	chr20	2655513	2655594	+	TRUE	TRUE	TRUE	TRUE	FALSE	TRUE	FALSE	FALSE
NOP56.7	chr20	2655747	2655933	+	TRUE	TRUE	TRUE	TRUE	TRUE	TRUE	FALSE	TRUE
NOP56.8	chr20	2656215	2656400	+	TRUE	TRUE	TRUE	TRUE	TRUE	TRUE	FALSE	TRUE
NOP56.11	chr20	2657219	2657928	+	TRUE	TRUE	TRUE	TRUE	TRUE	TRUE	FALSE	FALSE
PANK2.7	chr20	3918797	3923243	+	TRUE	FALSE	FALSE	TRUE	TRUE	FALSE	FALSE	TRUE
PCMTD2.1	chr20	64255871	64259941	+	TRUE	TRUE	TRUE	TRUE	FALSE	FALSE	TRUE	FALSE
PLCG1.7	chr20	41162993	41163202	+	TRUE	TRUE	TRUE	FALSE	FALSE	FALSE	FALSE	FALSE
PLCG1.19	chr20	41166860	41167851	+	TRUE	TRUE	TRUE	FALSE	FALSE	FALSE	TRUE	FALSE
PTPN1.9	chr20	50581461	50582691	+	TRUE	TRUE	TRUE	TRUE	FALSE	FALSE	TRUE	FALSE
RAE1.8	chr20	57368813	57373474	+	TRUE	TRUE	TRUE	TRUE	TRUE	TRUE	FALSE	TRUE
RBCK1.6	chr20	419732	420870	+	TRUE	FALSE	FALSE	TRUE	FALSE	FALSE	FALSE	FALSE
RBCK1.7	chr20	421032	422126	+	TRUE	TRUE	TRUE	TRUE	FALSE	FALSE	TRUE	FALSE
RPN2.13	chr20	37228745	37229972	+	TRUE	TRUE	TRUE	TRUE	TRUE	FALSE	FALSE	TRUE
RPS21.4	chr20	62387915	62388308	+	TRUE	TRUE	TRUE	TRUE	FALSE	TRUE	FALSE	TRUE
RPS21.5	chr20	62388365	62388456	+	TRUE	TRUE	TRUE	TRUE	FALSE	FALSE	TRUE	FALSE
SRSF6.2	chr20	43458510	43459152	+	TRUE	TRUE	TRUE	TRUE	TRUE	TRUE	FALSE	FALSE
SRSF6.3	chr20	43459421	43459770	+	TRUE	TRUE	TRUE	TRUE	TRUE	TRUE	FALSE	FALSE
TPD52L2.5	chr20	63882821	63886015	+	TRUE	TRUE	TRUE	TRUE	FALSE	FALSE	FALSE	FALSE
TPD52L2.6	chr20	63886043	63887563	+	TRUE	TRUE	TRUE	TRUE	TRUE	FALSE	FALSE	FALSE
TPD52L2.7	chr20	63887606	63889189	+	TRUE	TRUE	TRUE	TRUE	FALSE	FALSE	TRUE	FALSE
UBE2C.2	chr20	45813465	45814383	+	TRUE	TRUE	TRUE	FALSE	FALSE	TRUE	FALSE	FALSE
ZFAS1.4	chr20	49280965	49289044	+	TRUE	TRUE	TRUE	TRUE	TRUE	TRUE	FALSE	FALSE
AGPAT3.3	chr21	43959860	43967945	+	TRUE	TRUE	FALSE	TRUE	FALSE	FALSE	FALSE	FALSE
CBR1.2	chr21	36071058	36071814	+	TRUE	TRUE	TRUE	TRUE	TRUE	FALSE	FALSE	FALSE
DIP2A.34	chr21	46561806	46563857	+	TRUE	TRUE	FALSE	TRUE	FALSE	FALSE	FALSE	FALSE
GABPA.1	chr21	25735579	25741572	+	TRUE	FALSE	FALSE	FALSE	FALSE	FALSE	FALSE	FALSE
LOC642852.2	chr21	45289439	45290470	+	TRUE	TRUE	FALSE	TRUE	FALSE	FALSE	FALSE	FALSE
PCNT.44	chr21	46442574	46443809	+	TRUE	TRUE	TRUE	TRUE	FALSE	FALSE	TRUE	TRUE
PCNT.45	chr21	46443949	46444693	+	TRUE	TRUE	TRUE	TRUE	FALSE	FALSE	TRUE	TRUE
RRP1.3	chr21	43792730	43793318	+	TRUE	TRUE	TRUE	TRUE	TRUE	FALSE	FALSE	FALSE
RRP1.12	chr21	43802388	43803511	+	TRUE	TRUE	TRUE	TRUE	TRUE	FALSE	FALSE	TRUE
SOD1.1	chr21	31659842	31663789	+	TRUE	TRUE	FALSE	FALSE	TRUE	FALSE	FALSE	FALSE
SOD1.2	chr21	31663887	31666448	+	TRUE	TRUE	FALSE	FALSE	TRUE	TRUE	FALSE	FALSE
SOD1.3	chr21	31666519	31667257	+	TRUE	TRUE	TRUE	TRUE	TRUE	FALSE	FALSE	TRUE
SON.8	chr21	33569088	33572550	+	TRUE	TRUE	TRUE	TRUE	FALSE	TRUE	FALSE	FALSE
SON.9	chr21	33572631	33573307	+	TRUE	TRUE	TRUE	TRUE	TRUE	TRUE	FALSE	TRUE
ADSL.9	chr22	40361667	40362980	+	TRUE	TRUE	TRUE	TRUE	TRUE	FALSE	FALSE	TRUE
ATF4.1	chr22	39521672	39521772	+	TRUE	TRUE	TRUE	FALSE	TRUE	TRUE	FALSE	FALSE
BMS1P20.4	chr22	22306904	22307105	+	TRUE	TRUE	TRUE	TRUE	FALSE	FALSE	TRUE	FALSE
BMS1P20.5	chr22	22307246	22308696	+	TRUE	TRUE	TRUE	TRUE	FALSE	FALSE	TRUE	FALSE
BMS1P20.9	chr22	22319252	22321580	+	TRUE	TRUE	TRUE	TRUE	FALSE	FALSE	TRUE	FALSE
CDC45.16	chr22	19515049	19516526	+	TRUE	TRUE	TRUE	TRUE	FALSE	FALSE	FALSE	TRUE
CRYBB2P1.5	chr22	25459516	25460866	+	TRUE	TRUE	TRUE	TRUE	TRUE	FALSE	FALSE	FALSE
DGCR8.2	chr22	20086684	20087161	+	TRUE	TRUE	TRUE	TRUE	FALSE	TRUE	FALSE	FALSE
DGCR8.12	chr22	20107399	20108889	+	TRUE	TRUE	TRUE	TRUE	TRUE	TRUE	FALSE	TRUE
EWSR1.8	chr22	29287135	29288605	+	TRUE	TRUE	TRUE	TRUE	TRUE	TRUE	FALSE	FALSE
EWSR1.10	chr22	29291600	29292136	+	TRUE	TRUE	TRUE	TRUE	TRUE	FALSE	FALSE	TRUE
EWSR1.15	chr22	29298896	29299233	+	TRUE	TRUE	TRUE	TRUE	TRUE	TRUE	FALSE	TRUE
EWSR1.16	chr22	29299332	29299598	+	TRUE	TRUE	TRUE	TRUE	TRUE	TRUE	FALSE	TRUE
FAM118A.5	chr22	45328064	45330602	+	TRUE	TRUE	TRUE	TRUE	FALSE	FALSE	TRUE	FALSE
GGA1.4	chr22	37616998	37618447	+	TRUE	TRUE	TRUE	TRUE	FALSE	FALSE	FALSE	FALSE
GTSE1.10	chr22	46328890	46329357	+	TRUE	TRUE	FALSE	TRUE	FALSE	TRUE	FALSE	TRUE
HMGXB4.11	chr22	35293115	35293606	+	TRUE	TRUE	TRUE	FALSE	FALSE	TRUE	FALSE	FALSE
LZTR1.14	chr22	20994270	20994557	+	TRUE	FALSE	FALSE	FALSE	FALSE	FALSE	FALSE	FALSE
MCM5.16	chr22	35423342	35424153	+	TRUE	TRUE	TRUE	TRUE	TRUE	FALSE	FALSE	TRUE
MPST.3	chr22	37024811	37029215	+	TRUE	TRUE	TRUE	TRUE	FALSE	FALSE	FALSE	FALSE
NCAPH2.10	chr22	50521037	50521542	+	TRUE	TRUE	TRUE	FALSE	FALSE	FALSE	TRUE	FALSE
NUP50.3	chr22	45171684	45175893	+	TRUE	TRUE	FALSE	TRUE	TRUE	TRUE	FALSE	FALSE
NUP50.4	chr22	45176081	45178237	+	TRUE	TRUE	FALSE	TRUE	TRUE	TRUE	FALSE	FALSE
PPP6R2.22	chr22	50441027	50443865	+	TRUE	TRUE	FALSE	TRUE	FALSE	FALSE	FALSE	FALSE
RANBP1.4	chr22	20125437	20126302	+	TRUE	TRUE	FALSE	FALSE	TRUE	TRUE	FALSE	FALSE
RANBP1.5	chr22	20126369	20126951	+	TRUE	TRUE	TRUE	TRUE	FALSE	FALSE	FALSE	TRUE
SELO.1	chr22	50201591	50206316	+	TRUE	TRUE	TRUE	TRUE	FALSE	FALSE	FALSE	FALSE
SELO.2	chr22	50206521	50208535	+	TRUE	TRUE	TRUE	TRUE	FALSE	FALSE	FALSE	FALSE
SELO.3	chr22	50208717	50210180	+	TRUE	TRUE	FALSE	FALSE	TRUE	FALSE	FALSE	FALSE
SGSM3.19	chr22	40409019	40409249	+	TRUE	TRUE	TRUE	TRUE	FALSE	FALSE	TRUE	FALSE
SGSM3.21	chr22	40409526	40409681	+	TRUE	TRUE	FALSE	TRUE	FALSE	FALSE	FALSE	FALSE
SHANK3.21	chr22	50722438	50730720	+	TRUE	TRUE	TRUE	TRUE	FALSE	FALSE	TRUE	FALSE
SREBF2.16	chr22	41898782	41899236	+	TRUE	FALSE	FALSE	FALSE	FALSE	FALSE	FALSE	FALSE
SREBF2.17	chr22	41899554	41900019	+	TRUE	TRUE	TRUE	FALSE	TRUE	FALSE	FALSE	FALSE
TRIOBP.23	chr22	37772765	37773782	+	TRUE	TRUE	TRUE	TRUE	FALSE	FALSE	TRUE	FALSE
TRMU.8	chr22	46353868	46355443	+	TRUE	TRUE	TRUE	TRUE	FALSE	FALSE	FALSE	TRUE
TRMU.9	chr22	46355589	46355989	+	TRUE	TRUE	TRUE	TRUE	FALSE	FALSE	TRUE	TRUE
TRMU.10	chr22	46356073	46356841	+	TRUE	TRUE	TRUE	TRUE	FALSE	FALSE	FALSE	TRUE
TUG1.1	chr22	30971780	30972047	+	TRUE	TRUE	TRUE	TRUE	FALSE	TRUE	TRUE	FALSE
TUG1.3	chr22	30973602	30975169	+	TRUE	TRUE	TRUE	TRUE	FALSE	FALSE	FALSE	FALSE
AP2M1.12	chr3	184182869	184183481	+	TRUE	TRUE	TRUE	TRUE	FALSE	FALSE	FALSE	FALSE
ARIH2.3	chr3	48924840	48927461	+	TRUE	TRUE	TRUE	TRUE	FALSE	FALSE	TRUE	FALSE
ATP11B.29	chr3	182913995	182918022	+	TRUE	FALSE	TRUE	FALSE	FALSE	FALSE	FALSE	FALSE
DHX30.19	chr3	47849080	47849191	+	TRUE	TRUE	FALSE	FALSE	FALSE	FALSE	FALSE	FALSE
EIF2B5.12	chr3	184143143	184143441	+	TRUE	TRUE	TRUE	TRUE	FALSE	FALSE	FALSE	TRUE
EIF2B5.13	chr3	184143566	184144098	+	TRUE	TRUE	FALSE	TRUE	FALSE	FALSE	FALSE	TRUE
EIF4A2.2	chr3	186784478	186784563	+	TRUE	TRUE	TRUE	TRUE	TRUE	FALSE	FALSE	TRUE
EIF4A2.4	chr3	186785102	186785882	+	TRUE	TRUE	TRUE	TRUE	TRUE	TRUE	FALSE	TRUE
EIF4A2.6	chr3	186786274	186786501	+	TRUE	TRUE	TRUE	TRUE	TRUE	TRUE	FALSE	TRUE
EIF4A2.10	chr3	186787883	186789124	+	TRUE	TRUE	TRUE	TRUE	TRUE	TRUE	FALSE	TRUE
EIF4G1.31	chr3	184332087	184334726	+	TRUE	TRUE	TRUE	TRUE	FALSE	TRUE	FALSE	TRUE
FANCD2.14	chr3	10043865	10046579	+	TRUE	FALSE	FALSE	TRUE	FALSE	FALSE	FALSE	FALSE
FANCD2.39	chr3	10093324	10094288	+	TRUE	FALSE	FALSE	TRUE	TRUE	FALSE	FALSE	FALSE
FXR1.13	chr3	180962941	180963027	+	TRUE	TRUE	TRUE	TRUE	FALSE	FALSE	TRUE	FALSE
FXR1.15	chr3	180968255	180970157	+	TRUE	FALSE	TRUE	FALSE	TRUE	FALSE	FALSE	FALSE
FXR1.16	chr3	180970359	180975312	+	TRUE	TRUE	TRUE	TRUE	FALSE	FALSE	FALSE	FALSE
GATA2-AS1.2	chr3	128490070	128501608	+	TRUE	TRUE	TRUE	TRUE	FALSE	FALSE	FALSE	FALSE
GNL3.8	chr3	52691072	52691541	+	TRUE	TRUE	TRUE	FALSE	TRUE	FALSE	FALSE	FALSE
GNL3.10	chr3	52693047	52693186	+	TRUE	TRUE	FALSE	FALSE	TRUE	TRUE	FALSE	FALSE
GNL3.11	chr3	52693330	52693407	+	TRUE	TRUE	TRUE	TRUE	TRUE	TRUE	FALSE	TRUE
GNL3.14	chr3	52694104	52694192	+	TRUE	TRUE	FALSE	TRUE	TRUE	TRUE	FALSE	TRUE
HES1.3	chr3	194137049	194137682	+	TRUE	FALSE	FALSE	FALSE	FALSE	FALSE	FALSE	FALSE
NIT2.5	chr3	100345679	100346180	+	TRUE	TRUE	TRUE	TRUE	FALSE	FALSE	FALSE	FALSE
NKTR.9	chr3	42632824	42633579	+	TRUE	FALSE	TRUE	FALSE	FALSE	FALSE	TRUE	FALSE
P4HTM.6	chr3	49005171	49005717	+	TRUE	TRUE	TRUE	TRUE	FALSE	FALSE	TRUE	FALSE
PPP4R2.8	chr3	73065142	73065396	+	TRUE	TRUE	FALSE	TRUE	FALSE	FALSE	FALSE	FALSE
PSMD2.11	chr3	184304075	184304303	+	TRUE	TRUE	TRUE	TRUE	TRUE	FALSE	FALSE	TRUE
RBM5.5	chr3	50100052	50100531	+	TRUE	TRUE	TRUE	TRUE	FALSE	FALSE	TRUE	FALSE
RBM5.6	chr3	50100606	50103082	+	TRUE	TRUE	TRUE	TRUE	FALSE	FALSE	FALSE	FALSE
RBM5.17	chr3	50110771	50113382	+	TRUE	TRUE	TRUE	TRUE	FALSE	FALSE	FALSE	TRUE
RBM5.23	chr3	50117172	50117249	+	TRUE	TRUE	FALSE	TRUE	TRUE	FALSE	FALSE	TRUE
RBM6.14	chr3	50061548	50061961	+	TRUE	TRUE	TRUE	TRUE	FALSE	FALSE	FALSE	FALSE
RPSA.3	chr3	39408740	39410753	+	TRUE	TRUE	TRUE	TRUE	TRUE	TRUE	FALSE	TRUE
SACM1L.15	chr3	45735374	45737582	+	TRUE	FALSE	FALSE	FALSE	FALSE	FALSE	FALSE	FALSE
SEC61A1.8	chr3	128065038	128066953	+	TRUE	TRUE	TRUE	TRUE	FALSE	FALSE	FALSE	FALSE
SETD5.23	chr3	9474583	9475067	+	TRUE	TRUE	TRUE	TRUE	TRUE	TRUE	FALSE	FALSE
SETD5.24	chr3	9475157	9475482	+	TRUE	TRUE	TRUE	TRUE	TRUE	FALSE	FALSE	TRUE
SLC25A36.4	chr3	140963228	140970926	+	TRUE	FALSE	FALSE	FALSE	FALSE	FALSE	FALSE	FALSE
SMC4.2	chr3	160400966	160401914	+	TRUE	FALSE	TRUE	FALSE	TRUE	FALSE	FALSE	FALSE
TMEM43.9	chr3	14135233	14135806	+	TRUE	TRUE	TRUE	TRUE	FALSE	FALSE	FALSE	TRUE
TMEM43.10	chr3	14135909	14139179	+	TRUE	TRUE	FALSE	FALSE	FALSE	FALSE	FALSE	FALSE
TTLL3.5	chr3	9817760	9818554	+	TRUE	TRUE	TRUE	TRUE	FALSE	FALSE	FALSE	FALSE
TTLL3.6	chr3	9818921	9820545	+	TRUE	TRUE	TRUE	TRUE	FALSE	FALSE	TRUE	FALSE
U2SURP.12	chr3	143023065	143023974	+	TRUE	FALSE	TRUE	FALSE	FALSE	FALSE	TRUE	FALSE
U2SURP.13	chr3	143024019	143024483	+	TRUE	TRUE	TRUE	FALSE	FALSE	TRUE	FALSE	FALSE
U2SURP.14	chr3	143024549	143027148	+	TRUE	TRUE	TRUE	TRUE	FALSE	TRUE	FALSE	FALSE
UBA5.3	chr3	132666074	132668817	+	TRUE	FALSE	TRUE	TRUE	FALSE	FALSE	FALSE	FALSE
UBE2E1.5	chr3	23889260	23890508	+	TRUE	TRUE	TRUE	TRUE	FALSE	FALSE	FALSE	FALSE
WDR6.2	chr3	49014117	49014209	+	TRUE	TRUE	TRUE	TRUE	FALSE	FALSE	TRUE	FALSE
EXOSC9.10	chr4	121814048	121816143	+	TRUE	TRUE	TRUE	TRUE	TRUE	TRUE	FALSE	FALSE
EXOSC9.11	chr4	121816195	121816368	+	TRUE	TRUE	TRUE	TRUE	FALSE	TRUE	FALSE	TRUE
MSMO1.5	chr4	165340376	165341750	+	TRUE	TRUE	TRUE	FALSE	FALSE	FALSE	FALSE	FALSE
PCGF3.5	chr4	733790	734930	+	TRUE	TRUE	TRUE	TRUE	FALSE	FALSE	TRUE	FALSE
PIGG.11	chr4	530746	533817	+	TRUE	TRUE	FALSE	TRUE	FALSE	FALSE	FALSE	FALSE
POLR2B.11	chr4	57007003	57010360	+	TRUE	TRUE	FALSE	FALSE	TRUE	FALSE	FALSE	FALSE
POLR2B.20	chr4	57023581	57023661	+	TRUE	FALSE	FALSE	FALSE	FALSE	FALSE	FALSE	FALSE
STIM2.12	chr4	27021069	27022518	+	TRUE	TRUE	TRUE	FALSE	TRUE	FALSE	FALSE	FALSE
TACC3.4	chr4	1728788	1730886	+	TRUE	TRUE	TRUE	TRUE	FALSE	FALSE	TRUE	FALSE
TACC3.10	chr4	1737703	1739701	+	TRUE	TRUE	TRUE	TRUE	FALSE	FALSE	FALSE	TRUE
TMEM165.6	chr4	55424644	55425375	+	TRUE	TRUE	TRUE	TRUE	FALSE	FALSE	FALSE	TRUE
UCHL1.2	chr4	41257127	41257608	+	TRUE	FALSE	FALSE	FALSE	FALSE	FALSE	FALSE	FALSE
UCHL1.5	chr4	41261801	41261875	+	TRUE	TRUE	FALSE	FALSE	FALSE	FALSE	FALSE	FALSE
UCHL1.6	chr4	41261924	41263224	+	TRUE	TRUE	FALSE	TRUE	TRUE	FALSE	FALSE	FALSE
UCHL1.8	chr4	41264162	41267986	+	TRUE	TRUE	TRUE	TRUE	FALSE	FALSE	FALSE	FALSE
WDR19.32	chr4	39273062	39274807	+	TRUE	TRUE	FALSE	TRUE	FALSE	FALSE	FALSE	FALSE
ANKHD1.13	chr5	140485733	140486957	+	TRUE	FALSE	FALSE	FALSE	FALSE	FALSE	FALSE	FALSE
ANKHD1-EIF4EBP3.13	chr5	140485733	140486957	+	TRUE	FALSE	FALSE	FALSE	FALSE	FALSE	FALSE	FALSE
BRIX1.6	chr5	34922769	34923000	+	TRUE	TRUE	FALSE	FALSE	TRUE	FALSE	FALSE	FALSE
BTF3.5	chr5	73504404	73505191	+	TRUE	TRUE	FALSE	FALSE	TRUE	TRUE	FALSE	FALSE
CCNB1.5	chr5	69174410	69174876	+	TRUE	TRUE	TRUE	TRUE	TRUE	TRUE	FALSE	FALSE
CCNB1.7	chr5	69175538	69177238	+	TRUE	TRUE	TRUE	TRUE	TRUE	FALSE	FALSE	TRUE
CCNB1.8	chr5	69177350	69177523	+	TRUE	TRUE	TRUE	TRUE	FALSE	FALSE	FALSE	FALSE
CCT5.7	chr5	10260912	10261559	+	TRUE	TRUE	TRUE	TRUE	TRUE	TRUE	FALSE	TRUE
CCT5.8	chr5	10261746	10262480	+	TRUE	TRUE	TRUE	TRUE	TRUE	TRUE	FALSE	TRUE
CEP72.9	chr5	640605	644298	+	TRUE	TRUE	FALSE	TRUE	FALSE	FALSE	FALSE	FALSE
CNOT6.13	chr5	180571433	180573987	+	TRUE	TRUE	TRUE	TRUE	FALSE	FALSE	TRUE	FALSE
CTC-338M12.4.2	chr5	181247387	181257186	+	TRUE	TRUE	TRUE	TRUE	TRUE	FALSE	FALSE	FALSE
CTNNA1.17	chr5	138930936	138932577	+	TRUE	TRUE	TRUE	TRUE	FALSE	TRUE	FALSE	TRUE
DNAJC21.11	chr5	34950343	34953925	+	TRUE	TRUE	TRUE	TRUE	FALSE	FALSE	FALSE	FALSE
FAM53C.3	chr5	138341867	138344824	+	TRUE	TRUE	TRUE	TRUE	TRUE	FALSE	FALSE	FALSE
HARS2.6	chr5	140695846	140696102	+	TRUE	TRUE	TRUE	TRUE	TRUE	FALSE	FALSE	FALSE
HARS2.7	chr5	140696202	140696520	+	TRUE	TRUE	TRUE	TRUE	FALSE	FALSE	FALSE	TRUE
HMGCR.18	chr5	75359557	75359984	+	TRUE	FALSE	FALSE	FALSE	TRUE	FALSE	FALSE	FALSE
HMGXB3.9	chr5	150027118	150030740	+	TRUE	TRUE	TRUE	TRUE	FALSE	FALSE	FALSE	FALSE
HNRNPAB.3	chr5	178206011	178206731	+	TRUE	TRUE	TRUE	TRUE	TRUE	TRUE	FALSE	TRUE
IK.16	chr5	140660816	140661619	+	TRUE	TRUE	TRUE	TRUE	TRUE	FALSE	FALSE	TRUE
KIAA0141.10	chr5	141934587	141937197	+	TRUE	TRUE	TRUE	TRUE	TRUE	FALSE	FALSE	FALSE
LOC100130744.1	chr5	14715185	14716421	+	TRUE	TRUE	TRUE	TRUE	FALSE	FALSE	FALSE	TRUE
LOC100288152.2	chr5	475320	476231	+	TRUE	TRUE	FALSE	TRUE	FALSE	FALSE	FALSE	FALSE
LOC100288152.3	chr5	476564	477243	+	TRUE	FALSE	FALSE	TRUE	FALSE	FALSE	FALSE	FALSE
LOC100288152.4	chr5	477337	477805	+	TRUE	TRUE	FALSE	TRUE	FALSE	FALSE	FALSE	FALSE
LOC100288152.5	chr5	477850	479781	+	TRUE	TRUE	FALSE	TRUE	FALSE	FALSE	FALSE	FALSE
LOC100288152.6	chr5	480217	480361	+	TRUE	TRUE	FALSE	TRUE	FALSE	FALSE	FALSE	TRUE
MAML1.4	chr5	179771244	179773894	+	TRUE	TRUE	TRUE	TRUE	FALSE	FALSE	FALSE	FALSE
MARCH6.11	chr5	10400843	10402058	+	TRUE	TRUE	TRUE	TRUE	FALSE	FALSE	FALSE	FALSE
MATR3.6	chr5	139314737	139315696	+	TRUE	TRUE	TRUE	TRUE	FALSE	TRUE	FALSE	TRUE
MATR3.7	chr5	139315739	139316075	+	TRUE	TRUE	TRUE	FALSE	TRUE	TRUE	FALSE	FALSE
MATR3.16	chr5	139325663	139326162	+	TRUE	TRUE	TRUE	FALSE	TRUE	TRUE	FALSE	FALSE
MTRR.14	chr5	7897248	7899913	+	TRUE	TRUE	TRUE	TRUE	TRUE	TRUE	FALSE	TRUE
NPM1.10	chr5	171407775	171410526	+	TRUE	TRUE	FALSE	FALSE	TRUE	TRUE	FALSE	FALSE
PAPD7.5	chr5	6742598	6743711	+	TRUE	TRUE	FALSE	TRUE	FALSE	TRUE	FALSE	FALSE
PAPD7.11	chr5	6751198	6752872	+	TRUE	FALSE	FALSE	TRUE	TRUE	FALSE	FALSE	TRUE
PPWD1.7	chr5	65577070	65579423	+	TRUE	FALSE	FALSE	FALSE	FALSE	FALSE	FALSE	FALSE
RARS.4	chr5	168494003	168494549	+	TRUE	TRUE	FALSE	FALSE	FALSE	FALSE	FALSE	FALSE
SAP30L.2	chr5	154451214	154452455	+	TRUE	FALSE	FALSE	TRUE	TRUE	FALSE	FALSE	TRUE
SKP2.9	chr5	36177293	36181817	+	TRUE	TRUE	TRUE	TRUE	FALSE	TRUE	FALSE	FALSE
SREK1.2	chr5	66153597	66158808	+	TRUE	FALSE	TRUE	FALSE	FALSE	FALSE	FALSE	FALSE
SREK1.7	chr5	66163923	66164782	+	TRUE	FALSE	TRUE	FALSE	FALSE	FALSE	FALSE	FALSE
TARS.12	chr5	33459862	33460901	+	TRUE	TRUE	TRUE	TRUE	TRUE	TRUE	FALSE	FALSE
TCERG1.12	chr5	146480095	146482591	+	TRUE	TRUE	TRUE	FALSE	FALSE	TRUE	FALSE	FALSE
TCERG1.13	chr5	146482728	146483539	+	TRUE	TRUE	TRUE	FALSE	TRUE	FALSE	FALSE	FALSE
TCERG1.15	chr5	146493039	146498535	+	TRUE	TRUE	FALSE	FALSE	FALSE	FALSE	FALSE	FALSE
TRIM41.4	chr5	181233436	181233635	+	TRUE	TRUE	TRUE	TRUE	FALSE	FALSE	FALSE	FALSE
TRIP13.12	chr5	915974	917007	+	TRUE	TRUE	FALSE	TRUE	TRUE	FALSE	FALSE	TRUE
TSPAN17.8	chr5	176656957	176657517	+	TRUE	TRUE	TRUE	TRUE	FALSE	FALSE	TRUE	FALSE
UBE2B.5	chr5	134388414	134390224	+	TRUE	TRUE	TRUE	TRUE	FALSE	FALSE	TRUE	FALSE
UQCRQ.2	chr5	132867036	132867487	+	TRUE	TRUE	TRUE	FALSE	FALSE	FALSE	FALSE	FALSE
VCAN.14	chr5	83580163	83580306	+	TRUE	TRUE	FALSE	TRUE	FALSE	FALSE	FALSE	FALSE
WDR55.2	chr5	140668335	140668414	+	TRUE	TRUE	TRUE	FALSE	FALSE	FALSE	FALSE	FALSE
WDR55.5	chr5	140668991	140669078	+	TRUE	TRUE	FALSE	TRUE	FALSE	FALSE	FALSE	FALSE
YTHDC2.28	chr5	113592179	113593302	+	TRUE	FALSE	TRUE	FALSE	FALSE	FALSE	FALSE	FALSE
YTHDC2.29	chr5	113593391	113593481	+	TRUE	TRUE	FALSE	TRUE	FALSE	TRUE	FALSE	FALSE
ZSWIM6.13	chr5	61541966	61543454	+	TRUE	TRUE	TRUE	TRUE	TRUE	TRUE	FALSE	TRUE
ACAT2.1	chr6	159762780	159762918	+	TRUE	FALSE	FALSE	FALSE	FALSE	FALSE	FALSE	FALSE
ACAT2.5	chr6	159775314	159776149	+	TRUE	FALSE	FALSE	FALSE	FALSE	FALSE	FALSE	FALSE
AFDN.15	chr6	167911490	167914167	+	TRUE	FALSE	FALSE	FALSE	FALSE	FALSE	FALSE	FALSE
AFDN.26	chr6	167946902	167947852	+	TRUE	FALSE	FALSE	TRUE	TRUE	FALSE	FALSE	FALSE
AFDN.27	chr6	167947945	167948292	+	TRUE	FALSE	FALSE	FALSE	FALSE	FALSE	FALSE	FALSE
AFDN.31	chr6	167966046	167969113	+	TRUE	TRUE	TRUE	TRUE	TRUE	TRUE	FALSE	FALSE
ANKS1A.23	chr6	35087050	35088605	+	TRUE	TRUE	FALSE	FALSE	FALSE	FALSE	FALSE	FALSE
BRD2.6	chr6	32976170	32976249	+	TRUE	TRUE	TRUE	TRUE	TRUE	FALSE	FALSE	FALSE
BRD2.7	chr6	32976465	32976561	+	TRUE	FALSE	FALSE	FALSE	FALSE	FALSE	FALSE	FALSE
BRD2.8	chr6	32976937	32977441	+	TRUE	TRUE	TRUE	TRUE	TRUE	FALSE	FALSE	TRUE
BRD2.9	chr6	32977571	32977756	+	TRUE	TRUE	TRUE	TRUE	TRUE	TRUE	FALSE	FALSE
BRD2.12	chr6	32980133	32980341	+	TRUE	TRUE	TRUE	TRUE	TRUE	TRUE	FALSE	TRUE
BRPF3.12	chr6	36229057	36230425	+	TRUE	TRUE	FALSE	TRUE	FALSE	FALSE	FALSE	FALSE
BTN2A1.7	chr6	26466089	26467718	+	TRUE	TRUE	TRUE	TRUE	FALSE	FALSE	TRUE	FALSE
CASP8AP2.9	chr6	89871391	89873802	+	TRUE	TRUE	TRUE	TRUE	FALSE	FALSE	FALSE	TRUE
CCDC28A.5	chr6	138788389	138792748	+	TRUE	TRUE	TRUE	TRUE	FALSE	FALSE	TRUE	FALSE
CMTR1.19	chr6	37475413	37476125	+	TRUE	TRUE	TRUE	TRUE	FALSE	FALSE	FALSE	FALSE
CSNK2B.5	chr6	31669173	31669318	+	TRUE	TRUE	TRUE	TRUE	TRUE	FALSE	FALSE	FALSE
DSE.5	chr6	116431194	116433342	+	TRUE	TRUE	TRUE	FALSE	FALSE	FALSE	TRUE	FALSE
E2F3.2	chr6	20479958	20481205	+	TRUE	TRUE	TRUE	TRUE	FALSE	TRUE	FALSE	FALSE
EGFL8.7	chr6	32167430	32167502	+	TRUE	FALSE	FALSE	FALSE	FALSE	FALSE	FALSE	FALSE
EYA4.19	chr6	133525255	133528724	+	TRUE	TRUE	TRUE	TRUE	FALSE	FALSE	FALSE	FALSE
FAM120B.8	chr6	170391122	170395486	+	TRUE	TRUE	TRUE	TRUE	FALSE	FALSE	FALSE	FALSE
FBXO9.9	chr6	53092825	53093465	+	TRUE	TRUE	TRUE	TRUE	TRUE	FALSE	FALSE	TRUE
FGFR1OP.7	chr6	167013568	167022408	+	TRUE	FALSE	FALSE	TRUE	FALSE	FALSE	FALSE	FALSE
GMNN.2	chr6	24777298	24780662	+	TRUE	TRUE	TRUE	TRUE	FALSE	TRUE	FALSE	FALSE
GTF2H4.9	chr6	30911768	30912013	+	TRUE	TRUE	TRUE	FALSE	FALSE	FALSE	FALSE	FALSE
GTF2H4.12	chr6	30913158	30913308	+	TRUE	TRUE	TRUE	TRUE	FALSE	FALSE	FALSE	FALSE
HEBP2.3	chr6	138406152	138412879	+	TRUE	TRUE	FALSE	TRUE	TRUE	TRUE	FALSE	FALSE
HSF2.4	chr6	122413650	122416220	+	TRUE	FALSE	FALSE	FALSE	TRUE	FALSE	FALSE	FALSE
HSP90AB1.6	chr6	44250600	44251047	+	TRUE	TRUE	FALSE	TRUE	TRUE	TRUE	FALSE	FALSE
HSP90AB1.9	chr6	44251885	44251998	+	TRUE	TRUE	TRUE	FALSE	FALSE	FALSE	FALSE	FALSE
KIFC1.6	chr6	33404130	33404851	+	TRUE	TRUE	TRUE	TRUE	FALSE	FALSE	TRUE	FALSE
KIFC1.7	chr6	33405632	33406195	+	TRUE	TRUE	TRUE	TRUE	FALSE	TRUE	FALSE	FALSE
KIFC1.10	chr6	33406876	33409645	+	TRUE	TRUE	TRUE	TRUE	FALSE	FALSE	FALSE	FALSE
KLHDC3.10	chr6	43019367	43020666	+	TRUE	TRUE	TRUE	TRUE	TRUE	FALSE	FALSE	FALSE
KPNA5.14	chr6	116732369	116741505	+	TRUE	TRUE	TRUE	FALSE	FALSE	FALSE	FALSE	FALSE
LOC101928433.2	chr6	16762280	16762351	+	TRUE	FALSE	FALSE	FALSE	FALSE	FALSE	FALSE	FALSE
LTV1.5	chr6	143857445	143857751	+	TRUE	TRUE	TRUE	TRUE	TRUE	TRUE	FALSE	TRUE
LTV1.6	chr6	143858008	143860425	+	TRUE	TRUE	TRUE	TRUE	TRUE	FALSE	FALSE	FALSE
LTV1.7	chr6	143860554	143862103	+	TRUE	TRUE	TRUE	TRUE	TRUE	TRUE	FALSE	TRUE
MRS2.10	chr6	24418579	24422936	+	TRUE	TRUE	TRUE	TRUE	TRUE	TRUE	FALSE	FALSE
MSH5-SAPCD1.25	chr6	31763169	31763414	+	TRUE	FALSE	FALSE	FALSE	FALSE	FALSE	FALSE	FALSE
MYLIP.6	chr6	16145318	16146661	+	TRUE	TRUE	FALSE	TRUE	TRUE	TRUE	FALSE	TRUE
ORC3.15	chr6	87656983	87657920	+	TRUE	TRUE	FALSE	TRUE	FALSE	FALSE	FALSE	FALSE
PAK1IP1.3	chr6	10702490	10702564	+	TRUE	TRUE	FALSE	TRUE	FALSE	FALSE	FALSE	FALSE
PFDN6.3	chr6	33290451	33290715	+	TRUE	TRUE	TRUE	TRUE	FALSE	FALSE	TRUE	FALSE
PGBD1.5	chr6	28296946	28297894	+	TRUE	TRUE	TRUE	TRUE	TRUE	FALSE	FALSE	FALSE
PNRC1.1	chr6	89081435	89083752	+	TRUE	TRUE	TRUE	TRUE	TRUE	TRUE	FALSE	FALSE
POLR1C.4	chr6	43519839	43520065	+	TRUE	TRUE	TRUE	TRUE	TRUE	TRUE	FALSE	FALSE
PPT2.8	chr6	32162623	32162806	+	TRUE	TRUE	TRUE	TRUE	FALSE	FALSE	FALSE	FALSE
PPT2-EGFL8.14	chr6	32167430	32167502	+	TRUE	FALSE	FALSE	FALSE	FALSE	FALSE	FALSE	FALSE
PRICKLE4.3	chr6	41783606	41784130	+	TRUE	FALSE	TRUE	FALSE	FALSE	FALSE	FALSE	FALSE
PRRC2A.13	chr6	31629335	31629547	+	TRUE	TRUE	TRUE	FALSE	TRUE	FALSE	FALSE	FALSE
PRRC2A.30	chr6	31637325	31637445	+	TRUE	TRUE	TRUE	TRUE	FALSE	FALSE	TRUE	TRUE
PTK7.13	chr6	43142300	43143416	+	TRUE	TRUE	TRUE	TRUE	FALSE	FALSE	FALSE	FALSE
RPL10A.1	chr6	35468440	35468798	+	TRUE	FALSE	FALSE	FALSE	TRUE	FALSE	FALSE	FALSE
RPL10A.3	chr6	35469028	35469380	+	TRUE	TRUE	TRUE	TRUE	TRUE	TRUE	FALSE	TRUE
RPL10A.4	chr6	35469530	35470178	+	TRUE	TRUE	TRUE	TRUE	TRUE	TRUE	FALSE	TRUE
RPL7L1.6	chr6	42886471	42887159	+	TRUE	TRUE	TRUE	TRUE	FALSE	FALSE	TRUE	FALSE
RPP21.3	chr6	30345574	30346431	+	TRUE	TRUE	TRUE	FALSE	TRUE	FALSE	FALSE	FALSE
RPS18.1	chr6	33272123	33272627	+	TRUE	TRUE	TRUE	TRUE	TRUE	TRUE	FALSE	FALSE
RPS18.2	chr6	33272727	33275796	+	TRUE	TRUE	TRUE	TRUE	TRUE	TRUE	FALSE	TRUE
RPS18.4	chr6	33276067	33276175	+	TRUE	TRUE	TRUE	TRUE	TRUE	TRUE	FALSE	TRUE
RPS18.5	chr6	33276268	33276390	+	TRUE	TRUE	TRUE	TRUE	TRUE	TRUE	FALSE	TRUE
SAPCD1.1	chr6	31763169	31763414	+	TRUE	FALSE	FALSE	FALSE	FALSE	FALSE	FALSE	FALSE
SKIV2L.27	chr6	31969421	31969514	+	TRUE	TRUE	TRUE	TRUE	FALSE	FALSE	TRUE	FALSE
SLC25A27.1	chr6	46653299	46655842	+	TRUE	TRUE	TRUE	FALSE	FALSE	FALSE	TRUE	FALSE
SLC25A27.2	chr6	46656035	46658961	+	TRUE	TRUE	TRUE	TRUE	FALSE	FALSE	TRUE	FALSE
SLC25A27.8	chr6	46671229	46676382	+	TRUE	FALSE	FALSE	TRUE	FALSE	FALSE	FALSE	FALSE
SLC29A1.6	chr6	44230047	44230346	+	TRUE	TRUE	TRUE	TRUE	FALSE	FALSE	FALSE	FALSE
SNRNP48.8	chr6	7606196	7608824	+	TRUE	TRUE	FALSE	FALSE	TRUE	FALSE	FALSE	FALSE
SRF.6	chr6	43178883	43179094	+	TRUE	FALSE	FALSE	FALSE	FALSE	FALSE	FALSE	FALSE
SRSF3.3	chr6	36598984	36599820	+	TRUE	TRUE	TRUE	TRUE	TRUE	TRUE	FALSE	TRUE
SRSF3.4	chr6	36600277	36601151	+	TRUE	TRUE	TRUE	TRUE	TRUE	TRUE	FALSE	TRUE
TBP.6	chr6	170569780	170571409	+	TRUE	TRUE	TRUE	TRUE	TRUE	TRUE	FALSE	FALSE
TCF19.1	chr6	31158723	31158896	+	TRUE	TRUE	FALSE	TRUE	FALSE	FALSE	FALSE	TRUE
TJAP1.10	chr6	43503707	43504760	+	TRUE	TRUE	TRUE	TRUE	FALSE	FALSE	TRUE	FALSE
TRIM39-RPP21.8	chr6	30345574	30346431	+	TRUE	TRUE	TRUE	FALSE	TRUE	FALSE	FALSE	FALSE
TUBB.3	chr6	30723029	30723339	+	TRUE	TRUE	FALSE	FALSE	TRUE	TRUE	FALSE	FALSE
VARS2.1	chr6	30914470	30914804	+	TRUE	TRUE	TRUE	TRUE	FALSE	FALSE	TRUE	FALSE
VARS2.10	chr6	30917807	30918826	+	TRUE	TRUE	FALSE	FALSE	FALSE	FALSE	FALSE	FALSE
VEGFA.3	chr6	43777666	43778459	+	TRUE	TRUE	FALSE	FALSE	FALSE	FALSE	FALSE	FALSE
WRNIP1.4	chr6	2779493	2783405	+	TRUE	TRUE	TRUE	TRUE	TRUE	TRUE	FALSE	TRUE
WRNIP1.5	chr6	2783562	2784323	+	TRUE	TRUE	TRUE	TRUE	FALSE	TRUE	FALSE	TRUE
WRNIP1.6	chr6	2784404	2785006	+	TRUE	TRUE	TRUE	TRUE	FALSE	FALSE	FALSE	TRUE
ZNF76.9	chr6	35291738	35292553	+	TRUE	TRUE	FALSE	TRUE	FALSE	FALSE	FALSE	FALSE
ZNF76.13	chr6	35294570	35295143	+	TRUE	TRUE	TRUE	TRUE	FALSE	FALSE	FALSE	FALSE
ZSCAN26.2	chr6	28272340	28272669	+	TRUE	TRUE	FALSE	TRUE	TRUE	TRUE	FALSE	FALSE
ZSCAN26.3	chr6	28272788	28276194	+	TRUE	TRUE	FALSE	FALSE	TRUE	TRUE	FALSE	FALSE
ZSCAN9.3	chr6	28227838	28230335	+	TRUE	TRUE	TRUE	TRUE	FALSE	FALSE	FALSE	FALSE
ZSCAN9.4	chr6	28230489	28232561	+	TRUE	TRUE	TRUE	TRUE	FALSE	FALSE	FALSE	FALSE
AKAP9.49	chr7	92108634	92110121	+	TRUE	FALSE	FALSE	FALSE	FALSE	FALSE	FALSE	FALSE
ARF5.3	chr7	127589595	127590065	+	TRUE	TRUE	TRUE	TRUE	TRUE	FALSE	FALSE	TRUE
C7orf26.5	chr7	6602141	6607959	+	TRUE	TRUE	FALSE	TRUE	FALSE	FALSE	FALSE	FALSE
C7orf55-LUC7L2.10	chr7	139417730	139422162	+	TRUE	TRUE	TRUE	TRUE	FALSE	FALSE	FALSE	FALSE
CBX3.4	chr7	26208556	26211661	+	TRUE	TRUE	FALSE	TRUE	TRUE	TRUE	FALSE	TRUE
CCDC136.16	chr7	128815932	128817757	+	TRUE	TRUE	FALSE	TRUE	FALSE	FALSE	FALSE	FALSE
CCDC136.17	chr7	128817865	128821798	+	TRUE	TRUE	FALSE	TRUE	FALSE	FALSE	FALSE	FALSE
CCT6A.8	chr7	56058703	56059543	+	TRUE	TRUE	TRUE	TRUE	TRUE	FALSE	FALSE	FALSE
CCT6A.9	chr7	56059641	56060268	+	TRUE	TRUE	FALSE	TRUE	TRUE	FALSE	FALSE	TRUE
CCT6A.12	chr7	56061850	56062682	+	TRUE	TRUE	TRUE	TRUE	TRUE	TRUE	FALSE	TRUE
CLDN12.3	chr7	90412050	90412643	+	TRUE	TRUE	FALSE	TRUE	FALSE	FALSE	FALSE	TRUE
CPSF4.6	chr7	99452441	99453965	+	TRUE	TRUE	FALSE	TRUE	FALSE	FALSE	FALSE	FALSE
CPSF4.7	chr7	99454137	99456431	+	TRUE	TRUE	TRUE	TRUE	FALSE	FALSE	FALSE	FALSE
CUL1.21	chr7	148799389	148800501	+	TRUE	TRUE	FALSE	TRUE	TRUE	FALSE	FALSE	TRUE
DLD.5	chr7	107903548	107904957	+	TRUE	FALSE	FALSE	TRUE	TRUE	FALSE	FALSE	TRUE
DMTF1.14	chr7	87185981	87188091	+	TRUE	TRUE	TRUE	TRUE	TRUE	TRUE	FALSE	FALSE
DMTF1.16	chr7	87191028	87193197	+	TRUE	TRUE	TRUE	TRUE	FALSE	FALSE	TRUE	TRUE
DMTF1.17	chr7	87193354	87193724	+	TRUE	TRUE	TRUE	TRUE	FALSE	FALSE	FALSE	TRUE
DMTF1.18	chr7	87194103	87194683	+	TRUE	TRUE	TRUE	TRUE	FALSE	TRUE	FALSE	FALSE
DNAAF5.12	chr7	780145	785516	+	TRUE	TRUE	FALSE	FALSE	FALSE	FALSE	FALSE	FALSE
EIF3B.8	chr7	2366592	2366998	+	TRUE	TRUE	TRUE	TRUE	TRUE	FALSE	FALSE	TRUE
EIF3B.14	chr7	2375528	2376949	+	TRUE	TRUE	TRUE	TRUE	TRUE	TRUE	FALSE	TRUE
EIF3B.18	chr7	2379512	2380203	+	TRUE	TRUE	TRUE	TRUE	FALSE	FALSE	FALSE	FALSE
GATAD1.2	chr7	92448878	92450700	+	TRUE	TRUE	FALSE	FALSE	FALSE	TRUE	FALSE	FALSE
GBAS.3	chr7	55978396	55981472	+	TRUE	FALSE	FALSE	FALSE	FALSE	FALSE	FALSE	FALSE
GSTK1.3	chr7	143264677	143264991	+	TRUE	TRUE	TRUE	TRUE	FALSE	FALSE	TRUE	FALSE
GSTK1.5	chr7	143267734	143268090	+	TRUE	TRUE	FALSE	TRUE	FALSE	FALSE	FALSE	FALSE
HOTAIRM1.1	chr7	27096389	27099097	+	TRUE	TRUE	TRUE	TRUE	TRUE	FALSE	FALSE	FALSE
HOTAIRM1.2	chr7	27099367	27099778	+	TRUE	TRUE	TRUE	TRUE	FALSE	FALSE	FALSE	FALSE
IFRD1.6	chr7	112459019	112461865	+	TRUE	TRUE	TRUE	TRUE	FALSE	FALSE	FALSE	FALSE
INSIG1.4	chr7	155302418	155302746	+	TRUE	FALSE	FALSE	FALSE	FALSE	FALSE	FALSE	FALSE
LSM8.1	chr7	118184255	118185653	+	TRUE	TRUE	TRUE	TRUE	TRUE	FALSE	FALSE	FALSE
LUC7L2.2	chr7	139374472	139376061	+	TRUE	FALSE	TRUE	TRUE	FALSE	FALSE	FALSE	FALSE
LUC7L2.10	chr7	139417730	139422162	+	TRUE	TRUE	TRUE	TRUE	FALSE	FALSE	FALSE	FALSE
MALSU1.2	chr7	23301018	23307867	+	TRUE	TRUE	TRUE	TRUE	FALSE	FALSE	FALSE	FALSE
MALSU1.3	chr7	23307950	23309355	+	TRUE	TRUE	TRUE	TRUE	FALSE	TRUE	FALSE	TRUE
MRPL32.2	chr7	42935137	42937321	+	TRUE	TRUE	TRUE	TRUE	FALSE	TRUE	FALSE	FALSE
NUB1.8	chr7	151360248	151366938	+	TRUE	TRUE	FALSE	TRUE	FALSE	FALSE	FALSE	FALSE
NUP205.40	chr7	135645019	135645467	+	TRUE	TRUE	FALSE	FALSE	TRUE	TRUE	FALSE	FALSE
NUPL2.3	chr7	23187147	23195838	+	TRUE	TRUE	TRUE	TRUE	FALSE	FALSE	FALSE	FALSE
NUPL2.4	chr7	23195916	23196679	+	TRUE	FALSE	FALSE	FALSE	FALSE	FALSE	FALSE	FALSE
PMPCB.12	chr7	103312132	103312206	+	TRUE	TRUE	TRUE	TRUE	FALSE	FALSE	FALSE	FALSE
PPIA.1	chr7	44796794	44798747	+	TRUE	TRUE	TRUE	TRUE	TRUE	TRUE	FALSE	TRUE
PPIA.2	chr7	44798905	44799246	+	TRUE	TRUE	TRUE	TRUE	TRUE	TRUE	FALSE	TRUE
PPIA.3	chr7	44799278	44799391	+	TRUE	TRUE	TRUE	TRUE	TRUE	TRUE	FALSE	TRUE
PPIA.4	chr7	44799481	44799701	+	TRUE	TRUE	TRUE	FALSE	TRUE	TRUE	FALSE	FALSE
PPIA.5	chr7	44799875	44801286	+	TRUE	TRUE	TRUE	TRUE	TRUE	TRUE	FALSE	TRUE
REPIN1.2	chr7	150369869	150370759	+	TRUE	TRUE	TRUE	TRUE	FALSE	FALSE	FALSE	FALSE
SRRT.3	chr7	100881414	100881658	+	TRUE	TRUE	TRUE	FALSE	FALSE	TRUE	FALSE	FALSE
SRRT.5	chr7	100882242	100884069	+	TRUE	TRUE	TRUE	TRUE	TRUE	FALSE	FALSE	FALSE
SRRT.18	chr7	100888144	100888256	+	TRUE	TRUE	FALSE	FALSE	TRUE	FALSE	FALSE	FALSE
STAG3L5P-PVRIG2P-PILRB.6	chr7	100351411	100352162	+	TRUE	TRUE	TRUE	TRUE	FALSE	FALSE	FALSE	FALSE
STRIP2.9	chr7	129456643	129458214	+	TRUE	TRUE	FALSE	TRUE	FALSE	FALSE	FALSE	FALSE
SUMF2.7	chr7	56078187	56078363	+	TRUE	TRUE	FALSE	FALSE	FALSE	FALSE	FALSE	FALSE
SUMF2.8	chr7	56078509	56079527	+	TRUE	FALSE	FALSE	FALSE	FALSE	FALSE	FALSE	FALSE
SUN1.8	chr7	852668	852809	+	TRUE	TRUE	TRUE	TRUE	FALSE	FALSE	FALSE	FALSE
TMEM248.5	chr7	66951136	66953225	+	TRUE	TRUE	TRUE	TRUE	FALSE	FALSE	TRUE	FALSE
UPP1.7	chr7	48103412	48106872	+	TRUE	FALSE	TRUE	TRUE	TRUE	FALSE	FALSE	FALSE
YKT6.5	chr7	44208199	44211022	+	TRUE	TRUE	TRUE	TRUE	FALSE	FALSE	FALSE	FALSE
ZNF316.4	chr7	6641963	6642381	+	TRUE	TRUE	FALSE	FALSE	FALSE	FALSE	FALSE	FALSE
ZNF655.3	chr7	99571793	99572244	+	TRUE	TRUE	TRUE	TRUE	FALSE	FALSE	TRUE	FALSE
ZNF789.2	chr7	99476481	99479660	+	TRUE	TRUE	FALSE	TRUE	FALSE	FALSE	FALSE	FALSE
FNTA.6	chr8	43077365	43083117	+	TRUE	TRUE	TRUE	TRUE	FALSE	FALSE	FALSE	FALSE
GLI4.3	chr8	143274803	143275896	+	TRUE	TRUE	FALSE	TRUE	FALSE	FALSE	FALSE	FALSE
GPAA1.9	chr8	144085139	144085288	+	TRUE	TRUE	FALSE	FALSE	FALSE	FALSE	FALSE	FALSE
GPAT4.4	chr8	41609956	41610735	+	TRUE	TRUE	TRUE	TRUE	FALSE	FALSE	FALSE	FALSE
IKBKB.15	chr8	42319647	42320734	+	TRUE	TRUE	TRUE	TRUE	FALSE	FALSE	TRUE	FALSE
INTS10.16	chr8	19845798	19851648	+	TRUE	TRUE	FALSE	TRUE	FALSE	TRUE	FALSE	FALSE
MCM4.8	chr8	47966408	47967364	+	TRUE	TRUE	TRUE	FALSE	TRUE	FALSE	TRUE	FALSE
SLC25A37.2	chr8	23566814	23568321	+	TRUE	TRUE	TRUE	TRUE	FALSE	FALSE	FALSE	FALSE
SLC25A37.3	chr8	23568379	23571334	+	TRUE	TRUE	FALSE	TRUE	FALSE	FALSE	FALSE	FALSE
SQLE.9	chr8	125018728	125020783	+	TRUE	FALSE	FALSE	FALSE	FALSE	FALSE	FALSE	FALSE
SQLE.10	chr8	125020872	125021752	+	TRUE	TRUE	TRUE	FALSE	FALSE	FALSE	TRUE	FALSE
VDAC3.7	chr8	42402016	42403310	+	TRUE	TRUE	FALSE	FALSE	TRUE	TRUE	FALSE	FALSE
ARPC5L.3	chr9	124869440	124873691	+	TRUE	TRUE	TRUE	TRUE	TRUE	FALSE	FALSE	TRUE
C9orf142.2	chr9	136992705	136992924	+	TRUE	TRUE	TRUE	TRUE	FALSE	FALSE	TRUE	FALSE
C9orf142.3	chr9	136992975	136993052	+	TRUE	TRUE	TRUE	TRUE	FALSE	FALSE	TRUE	FALSE
CEP78.9	chr9	78252044	78253231	+	TRUE	FALSE	TRUE	FALSE	FALSE	FALSE	FALSE	FALSE
CERCAM.1	chr9	128421075	128422867	+	TRUE	TRUE	FALSE	FALSE	FALSE	FALSE	FALSE	FALSE
COQ4.2	chr9	128323148	128325142	+	TRUE	TRUE	TRUE	TRUE	FALSE	FALSE	TRUE	FALSE
COQ4.3	chr9	128325240	128325778	+	TRUE	FALSE	FALSE	FALSE	FALSE	FALSE	FALSE	FALSE
COQ4.4	chr9	128325882	128332152	+	TRUE	TRUE	TRUE	TRUE	FALSE	FALSE	FALSE	FALSE
COQ4.5	chr9	128332283	128332849	+	TRUE	TRUE	TRUE	TRUE	FALSE	FALSE	FALSE	TRUE
DNAJA1.8	chr9	33037116	33038684	+	TRUE	TRUE	TRUE	FALSE	TRUE	FALSE	FALSE	FALSE
EXOSC2.3	chr9	130697628	130698161	+	TRUE	TRUE	TRUE	TRUE	FALSE	FALSE	FALSE	FALSE
FAM120A.15	chr9	93558719	93561108	+	TRUE	TRUE	TRUE	TRUE	TRUE	FALSE	FALSE	FALSE
FAM69B.2	chr9	136717712	136721920	+	TRUE	TRUE	TRUE	TRUE	FALSE	FALSE	FALSE	FALSE
FAM69B.4	chr9	136722302	136722961	+	TRUE	TRUE	FALSE	TRUE	TRUE	FALSE	FALSE	FALSE
FUBP3.16	chr9	130632279	130634666	+	TRUE	TRUE	FALSE	TRUE	FALSE	TRUE	FALSE	FALSE
GRHPR.5	chr9	37428573	37429731	+	TRUE	TRUE	TRUE	TRUE	FALSE	FALSE	FALSE	FALSE
GRHPR.7	chr9	37430647	37432007	+	TRUE	TRUE	TRUE	TRUE	FALSE	FALSE	FALSE	TRUE
GTF3C5.9	chr9	133054965	133056011	+	TRUE	TRUE	TRUE	TRUE	FALSE	FALSE	TRUE	FALSE
GTF3C5.10	chr9	133056095	133056765	+	TRUE	TRUE	FALSE	FALSE	TRUE	FALSE	FALSE	FALSE
IL11RA.11	chr9	34660601	34660853	+	TRUE	TRUE	TRUE	FALSE	TRUE	FALSE	TRUE	FALSE
MAN1B1.9	chr9	137101673	137106124	+	TRUE	FALSE	FALSE	FALSE	FALSE	FALSE	FALSE	FALSE
NDOR1.3	chr9	137212600	137213779	+	TRUE	TRUE	FALSE	FALSE	FALSE	FALSE	FALSE	FALSE
NDOR1.9	chr9	137215203	137215406	+	TRUE	FALSE	FALSE	TRUE	FALSE	FALSE	FALSE	FALSE
NDOR1.10	chr9	137215522	137215658	+	TRUE	FALSE	FALSE	FALSE	FALSE	FALSE	FALSE	FALSE
NDOR1.13	chr9	137216189	137216271	+	TRUE	FALSE	FALSE	FALSE	FALSE	FALSE	FALSE	FALSE
ODF2.20	chr9	128496142	128498412	+	TRUE	TRUE	TRUE	TRUE	TRUE	FALSE	FALSE	FALSE
PMPCA.6	chr9	136416392	136416950	+	TRUE	TRUE	TRUE	FALSE	FALSE	FALSE	FALSE	FALSE
PRRC2B.16	chr9	131477950	131478473	+	TRUE	FALSE	FALSE	FALSE	FALSE	FALSE	FALSE	FALSE
PRRC2B.30	chr9	131494487	131495739	+	TRUE	TRUE	FALSE	TRUE	TRUE	TRUE	FALSE	FALSE
RABL6.8	chr9	136835846	136837345	+	TRUE	FALSE	FALSE	FALSE	FALSE	FALSE	FALSE	FALSE
RPL7A.1	chr9	133348247	133348921	+	TRUE	TRUE	FALSE	FALSE	TRUE	FALSE	FALSE	FALSE
RPL7A.7	chr9	133351072	133351261	+	TRUE	TRUE	TRUE	TRUE	TRUE	FALSE	FALSE	TRUE
SECISBP2.14	chr9	89350853	89357410	+	TRUE	FALSE	FALSE	TRUE	FALSE	FALSE	FALSE	FALSE
SET.7	chr9	128694043	128694640	+	TRUE	TRUE	TRUE	TRUE	FALSE	FALSE	FALSE	TRUE
SPTAN1.51	chr9	128627943	128630320	+	TRUE	TRUE	FALSE	TRUE	FALSE	FALSE	FALSE	FALSE
TESK1.4	chr9	35606984	35607326	+	TRUE	TRUE	FALSE	TRUE	FALSE	FALSE	FALSE	TRUE
TOR1B.3	chr9	129807364	129808904	+	TRUE	TRUE	FALSE	TRUE	FALSE	FALSE	FALSE	FALSE
TOR1B.4	chr9	129809033	129809341	+	TRUE	TRUE	TRUE	TRUE	FALSE	FALSE	TRUE	FALSE
TUBB4B.3	chr9	137242022	137242495	+	TRUE	TRUE	TRUE	TRUE	TRUE	FALSE	FALSE	TRUE
UHRF2.11	chr9	6493933	6497197	+	TRUE	TRUE	TRUE	TRUE	FALSE	TRUE	FALSE	FALSE
UHRF2.12	chr9	6497361	6498017	+	TRUE	FALSE	FALSE	FALSE	FALSE	FALSE	FALSE	FALSE
UHRF2.13	chr9	6498159	6499834	+	TRUE	TRUE	FALSE	FALSE	TRUE	TRUE	FALSE	FALSE
WDR5.10	chr9	134154542	134155339	+	TRUE	TRUE	TRUE	TRUE	TRUE	TRUE	FALSE	FALSE
WDR5.11	chr9	134155374	134155692	+	TRUE	TRUE	TRUE	TRUE	TRUE	FALSE	FALSE	TRUE
WDR5.13	chr9	134156594	134157892	+	TRUE	TRUE	FALSE	TRUE	TRUE	TRUE	FALSE	TRUE
ATP6AP1.2	chrX	154429175	154431829	+	TRUE	TRUE	FALSE	FALSE	FALSE	FALSE	FALSE	FALSE
CA5BP1.4	chrX	15693059	15702781	+	TRUE	TRUE	TRUE	TRUE	FALSE	FALSE	TRUE	FALSE
CDK16.8	chrX	47226028	47226278	+	TRUE	TRUE	TRUE	TRUE	TRUE	FALSE	FALSE	FALSE
CDK16.9	chrX	47226403	47226582	+	TRUE	TRUE	TRUE	TRUE	TRUE	TRUE	FALSE	TRUE
CXorf57.8	chrX	106637925	106639526	+	TRUE	TRUE	FALSE	TRUE	TRUE	TRUE	FALSE	FALSE
DDX3X.3	chrX	41339084	41341483	+	TRUE	TRUE	TRUE	TRUE	TRUE	TRUE	FALSE	FALSE
DDX3X.4	chrX	41341617	41342494	+	TRUE	TRUE	TRUE	TRUE	TRUE	TRUE	FALSE	FALSE
DDX3X.5	chrX	41342654	41342736	+	TRUE	TRUE	TRUE	TRUE	TRUE	TRUE	FALSE	TRUE
DDX3X.6	chrX	41342837	41343215	+	TRUE	FALSE	TRUE	FALSE	TRUE	FALSE	FALSE	FALSE
DDX3X.7	chrX	41343352	41343736	+	TRUE	FALSE	TRUE	FALSE	FALSE	FALSE	FALSE	FALSE
DDX3X.11	chrX	41345325	41345403	+	TRUE	TRUE	FALSE	TRUE	TRUE	FALSE	FALSE	FALSE
DDX3X.15	chrX	41347013	41347311	+	TRUE	TRUE	TRUE	FALSE	TRUE	TRUE	FALSE	FALSE
DDX3X.16	chrX	41347452	41347639	+	TRUE	TRUE	TRUE	TRUE	FALSE	TRUE	FALSE	TRUE
EBP.1	chrX	48521908	48523698	+	TRUE	TRUE	FALSE	FALSE	TRUE	FALSE	FALSE	FALSE
EIF2S3.11	chrX	24073264	24076721	+	TRUE	TRUE	TRUE	TRUE	FALSE	FALSE	FALSE	FALSE
EMD.4	chrX	154380368	154380752	+	TRUE	TRUE	TRUE	TRUE	TRUE	TRUE	FALSE	TRUE
EMD.5	chrX	154380803	154380881	+	TRUE	TRUE	FALSE	FALSE	TRUE	FALSE	FALSE	FALSE
FAM50A.10	chrX	154449932	154450028	+	TRUE	FALSE	FALSE	FALSE	FALSE	FALSE	FALSE	FALSE
FMR1.14	chrX	147943327	147944868	+	TRUE	TRUE	TRUE	TRUE	FALSE	TRUE	FALSE	FALSE
FTSJ1.12	chrX	48482795	48482985	+	TRUE	TRUE	TRUE	TRUE	FALSE	FALSE	TRUE	FALSE
GDI1.5	chrX	154440140	154440374	+	TRUE	TRUE	TRUE	TRUE	FALSE	FALSE	FALSE	TRUE
MAGED2.9	chrX	54813161	54813487	+	TRUE	TRUE	TRUE	TRUE	FALSE	FALSE	FALSE	FALSE
MAGED2.12	chrX	54815691	54815880	+	TRUE	TRUE	TRUE	TRUE	FALSE	FALSE	TRUE	FALSE
MSL3.8	chrX	11763939	11765466	+	TRUE	TRUE	FALSE	TRUE	FALSE	FALSE	FALSE	FALSE
NONO.9	chrX	71297462	71297835	+	TRUE	TRUE	TRUE	TRUE	TRUE	TRUE	FALSE	FALSE
NONO.10	chrX	71297939	71298468	+	TRUE	TRUE	TRUE	TRUE	FALSE	FALSE	FALSE	FALSE
NONO.11	chrX	71298509	71298706	+	TRUE	TRUE	TRUE	TRUE	TRUE	FALSE	FALSE	FALSE
NONO.12	chrX	71298817	71299941	+	TRUE	TRUE	TRUE	TRUE	FALSE	FALSE	TRUE	FALSE
OGT.4	chrX	71544636	71547906	+	TRUE	TRUE	TRUE	TRUE	FALSE	FALSE	TRUE	FALSE
PDHA1.6	chrX	19353174	19354490	+	TRUE	TRUE	TRUE	TRUE	FALSE	FALSE	FALSE	FALSE
PDHA1.7	chrX	19354584	19355348	+	TRUE	TRUE	TRUE	TRUE	FALSE	FALSE	FALSE	TRUE
RBM3.3	chrX	48575668	48576313	+	TRUE	TRUE	TRUE	TRUE	TRUE	TRUE	FALSE	FALSE
RBM3.6	chrX	48577110	48577464	+	TRUE	TRUE	TRUE	TRUE	TRUE	FALSE	TRUE	FALSE
RPL10.3	chrX	154399397	154399486	+	TRUE	TRUE	TRUE	TRUE	TRUE	TRUE	FALSE	TRUE
RPL10.4	chrX	154399595	154399802	+	TRUE	TRUE	TRUE	TRUE	TRUE	TRUE	FALSE	FALSE
RPL10.6	chrX	154400627	154400701	+	TRUE	TRUE	TRUE	TRUE	FALSE	FALSE	FALSE	TRUE
SAT1.2	chrX	23783710	23783799	+	TRUE	TRUE	FALSE	TRUE	FALSE	TRUE	FALSE	TRUE
SAT1.3	chrX	23783884	23784293	+	TRUE	TRUE	TRUE	TRUE	TRUE	TRUE	FALSE	TRUE
SAT1.4	chrX	23784404	23785327	+	TRUE	TRUE	TRUE	TRUE	TRUE	TRUE	FALSE	TRUE
SAT1.5	chrX	23785430	23785519	+	TRUE	TRUE	TRUE	FALSE	TRUE	TRUE	FALSE	FALSE
SAT1.6	chrX	23785561	23785685	+	TRUE	TRUE	FALSE	FALSE	TRUE	TRUE	FALSE	FALSE
SCML1.1	chrX	17737681	17744070	+	TRUE	TRUE	TRUE	TRUE	FALSE	TRUE	TRUE	FALSE
SCML1.2	chrX	17744220	17745455	+	TRUE	TRUE	TRUE	TRUE	FALSE	TRUE	FALSE	FALSE
SCML1.6	chrX	17750294	17751814	+	TRUE	TRUE	FALSE	TRUE	TRUE	TRUE	FALSE	FALSE
SCML1.7	chrX	17751967	17753257	+	TRUE	TRUE	FALSE	FALSE	TRUE	TRUE	FALSE	FALSE
SLC25A14.9	chrX	130364753	130365540	+	TRUE	TRUE	TRUE	TRUE	FALSE	FALSE	FALSE	TRUE
SLC6A8.4	chrX	153692108	153693040	+	TRUE	TRUE	TRUE	FALSE	TRUE	FALSE	FALSE	FALSE
SSR4.3	chrX	153795857	153796433	+	TRUE	TRUE	TRUE	TRUE	FALSE	FALSE	TRUE	FALSE
SUV39H1.5	chrX	48706628	48707436	+	TRUE	TRUE	TRUE	TRUE	FALSE	FALSE	TRUE	FALSE
TRO.9	chrX	54926626	54927042	+	TRUE	TRUE	TRUE	TRUE	FALSE	FALSE	FALSE	FALSE
TSPYL2.2	chrX	53084623	53084754	+	TRUE	TRUE	TRUE	TRUE	TRUE	TRUE	FALSE	TRUE
TSPYL2.4	chrX	53085100	53085226	+	TRUE	FALSE	FALSE	FALSE	TRUE	FALSE	FALSE	FALSE
TXLNG.5	chrX	16829771	16832622	+	TRUE	TRUE	TRUE	FALSE	TRUE	FALSE	FALSE	FALSE
TXLNG.6	chrX	16832743	16834282	+	TRUE	TRUE	TRUE	TRUE	FALSE	TRUE	FALSE	FALSE
UBA1.1	chrX	47194025	47198802	+	TRUE	TRUE	TRUE	TRUE	FALSE	FALSE	TRUE	FALSE
UBA1.16	chrX	47206445	47209622	+	TRUE	TRUE	TRUE	TRUE	FALSE	FALSE	FALSE	FALSE
UBE2A.3	chrX	119575401	119581506	+	TRUE	TRUE	TRUE	TRUE	TRUE	TRUE	FALSE	FALSE
ZNF711.2	chrX	85246023	85247546	+	TRUE	TRUE	TRUE	TRUE	FALSE	TRUE	TRUE	FALSE
ZNF711.3	chrX	85247652	85255258	+	TRUE	FALSE	FALSE	FALSE	TRUE	FALSE	FALSE	FALSE
ZNF711.6	chrX	85265256	85268293	+	TRUE	TRUE	FALSE	TRUE	FALSE	TRUE	FALSE	FALSE
ZNF711.8	chrX	85270147	85270650	+	TRUE	TRUE	TRUE	TRUE	FALSE	FALSE	TRUE	FALSE
ADAR.2	chr1	154585345	154585752	-	TRUE	TRUE	TRUE	TRUE	FALSE	FALSE	FALSE	FALSE
ADAR.13	chr1	154598586	154601040	-	TRUE	TRUE	TRUE	TRUE	TRUE	FALSE	FALSE	FALSE
ADIPOR1.1	chr1	202941702	202942024	-	TRUE	TRUE	TRUE	FALSE	TRUE	TRUE	FALSE	FALSE
ARHGEF11.4	chr1	156938514	156939547	-	TRUE	FALSE	FALSE	FALSE	TRUE	FALSE	FALSE	FALSE
ASPM.2	chr1	197086973	197088255	-	TRUE	TRUE	TRUE	TRUE	FALSE	TRUE	FALSE	FALSE
C1orf109.4	chr1	37689887	37690215	-	TRUE	TRUE	TRUE	FALSE	FALSE	FALSE	FALSE	FALSE
C1orf123.5	chr1	53218496	53218866	-	TRUE	TRUE	TRUE	TRUE	FALSE	FALSE	FALSE	FALSE
C1orf131.2	chr1	231225524	231226738	-	TRUE	TRUE	FALSE	TRUE	TRUE	TRUE	FALSE	TRUE
C1orf159.1	chr1	1082988	1084352	-	TRUE	TRUE	FALSE	FALSE	FALSE	FALSE	FALSE	FALSE
CCNL2.8	chr1	1392804	1393395	-	TRUE	TRUE	TRUE	TRUE	FALSE	FALSE	FALSE	FALSE
CCNL2.9	chr1	1393461	1395393	-	TRUE	TRUE	TRUE	TRUE	FALSE	FALSE	TRUE	FALSE
CCT3.12	chr1	156334919	156335826	-	TRUE	TRUE	TRUE	TRUE	FALSE	FALSE	FALSE	FALSE
CCT3.13	chr1	156335889	156337078	-	TRUE	TRUE	TRUE	TRUE	FALSE	FALSE	FALSE	FALSE
CDC42SE1.2	chr1	151054322	151055015	-	TRUE	TRUE	TRUE	TRUE	TRUE	FALSE	FALSE	FALSE
CDC42SE1.3	chr1	151055127	151055676	-	TRUE	TRUE	TRUE	TRUE	FALSE	FALSE	FALSE	FALSE
CLK2.1	chr1	155263401	155263949	-	TRUE	TRUE	TRUE	TRUE	TRUE	FALSE	FALSE	FALSE
CLK2.2	chr1	155264041	155264220	-	TRUE	TRUE	TRUE	FALSE	FALSE	FALSE	FALSE	FALSE
CLK2.3	chr1	155264301	155264467	-	TRUE	TRUE	TRUE	FALSE	TRUE	TRUE	FALSE	FALSE
CLK2.9	chr1	155268360	155268707	-	TRUE	TRUE	TRUE	TRUE	FALSE	FALSE	FALSE	FALSE
CLK2.10	chr1	155268796	155269487	-	TRUE	TRUE	TRUE	TRUE	FALSE	FALSE	FALSE	FALSE
CPSF3L.13	chr1	1315619	1319295	-	TRUE	TRUE	TRUE	TRUE	FALSE	FALSE	FALSE	FALSE
CROCCP2.2	chr1	16620039	16625774	-	TRUE	TRUE	TRUE	TRUE	TRUE	FALSE	TRUE	FALSE
CROCCP3.1	chr1	16470128	16475824	-	TRUE	TRUE	FALSE	TRUE	FALSE	FALSE	FALSE	FALSE
CSDE1.2	chr1	114718746	114719578	-	TRUE	TRUE	TRUE	TRUE	TRUE	TRUE	FALSE	TRUE
CSDE1.3	chr1	114719743	114720538	-	TRUE	TRUE	TRUE	TRUE	TRUE	TRUE	FALSE	TRUE
DCAF8.3	chr1	160218969	160222650	-	TRUE	TRUE	TRUE	TRUE	FALSE	FALSE	FALSE	FALSE
DCAF8.13	chr1	160261359	160262116	-	TRUE	TRUE	TRUE	TRUE	FALSE	FALSE	FALSE	FALSE
DEPDC1.1	chr1	68477070	68477786	-	TRUE	TRUE	TRUE	TRUE	TRUE	TRUE	FALSE	FALSE
DEPDC1.5	chr1	68482898	68483949	-	TRUE	TRUE	TRUE	TRUE	FALSE	TRUE	FALSE	FALSE
DNAJC11.9	chr1	6645979	6651528	-	TRUE	TRUE	TRUE	TRUE	FALSE	FALSE	FALSE	FALSE
ECHDC2.4	chr1	52904834	52905033	-	TRUE	TRUE	TRUE	TRUE	FALSE	FALSE	FALSE	FALSE
ECHDC2.8	chr1	52912022	52913894	-	TRUE	TRUE	TRUE	TRUE	FALSE	FALSE	FALSE	FALSE
EGLN1.2	chr1	231367637	231370561	-	TRUE	TRUE	FALSE	FALSE	TRUE	TRUE	FALSE	FALSE
EIF2D.2	chr1	206593794	206595717	-	TRUE	TRUE	TRUE	TRUE	FALSE	FALSE	FALSE	FALSE
ENAH.10	chr1	225517307	225519197	-	TRUE	TRUE	TRUE	TRUE	FALSE	FALSE	TRUE	FALSE
ENO1.8	chr1	8868058	8870451	-	TRUE	TRUE	TRUE	TRUE	TRUE	TRUE	FALSE	TRUE
ERRFI1.1	chr1	8014397	8015307	-	TRUE	TRUE	TRUE	TRUE	FALSE	FALSE	FALSE	FALSE
EXOSC10.9	chr1	11076949	11077364	-	TRUE	TRUE	TRUE	FALSE	TRUE	FALSE	FALSE	FALSE
EXOSC10.10	chr1	11077444	11077600	-	TRUE	TRUE	TRUE	TRUE	FALSE	FALSE	FALSE	TRUE
EXOSC10.12	chr1	11079823	11080498	-	TRUE	TRUE	TRUE	TRUE	FALSE	FALSE	FALSE	TRUE
EXOSC10.13	chr1	11080550	11080763	-	TRUE	TRUE	TRUE	TRUE	FALSE	FALSE	FALSE	TRUE
FOXJ3.4	chr1	42189405	42191302	-	TRUE	TRUE	TRUE	TRUE	FALSE	TRUE	FALSE	FALSE
FUBP1.1	chr1	77948775	77949154	-	TRUE	TRUE	TRUE	TRUE	FALSE	TRUE	FALSE	FALSE
FUBP1.3	chr1	77955330	77956571	-	TRUE	TRUE	TRUE	TRUE	TRUE	TRUE	FALSE	FALSE
GAS5.3	chr1	173864507	173864674	-	TRUE	TRUE	TRUE	TRUE	FALSE	FALSE	FALSE	FALSE
GLUL.2	chr1	182385557	182385759	-	TRUE	TRUE	TRUE	TRUE	TRUE	TRUE	FALSE	TRUE
GLUL.4	chr1	182386403	182387130	-	TRUE	FALSE	FALSE	TRUE	TRUE	FALSE	FALSE	FALSE
GLUL.6	chr1	182388751	182390496	-	TRUE	TRUE	TRUE	TRUE	TRUE	TRUE	FALSE	FALSE
GNB1.1	chr1	1787054	1787321	-	TRUE	TRUE	TRUE	FALSE	FALSE	FALSE	TRUE	FALSE
GPN2.1	chr1	26879750	26884159	-	TRUE	TRUE	TRUE	TRUE	TRUE	FALSE	FALSE	FALSE
HDGF.1	chr1	156743456	156743651	-	TRUE	TRUE	TRUE	TRUE	TRUE	FALSE	FALSE	TRUE
HES4.2	chr1	999614	999691	-	TRUE	TRUE	TRUE	FALSE	TRUE	FALSE	FALSE	FALSE
HNRNPU.1	chr1	244854504	244854972	-	TRUE	TRUE	TRUE	FALSE	FALSE	TRUE	FALSE	FALSE
HNRNPU.11	chr1	244860475	244862460	-	TRUE	TRUE	TRUE	TRUE	TRUE	TRUE	FALSE	FALSE
HP1BP3.4	chr1	20749883	20757165	-	TRUE	TRUE	TRUE	TRUE	FALSE	FALSE	FALSE	FALSE
HP1BP3.9	chr1	20773611	20776596	-	TRUE	TRUE	TRUE	TRUE	FALSE	FALSE	FALSE	FALSE
HSPB11.1	chr1	53921768	53923903	-	TRUE	TRUE	FALSE	FALSE	FALSE	FALSE	FALSE	FALSE
HYI.6	chr1	43452320	43452902	-	TRUE	FALSE	FALSE	FALSE	FALSE	FALSE	FALSE	FALSE
ILF2.3	chr1	153663134	153663214	-	TRUE	TRUE	TRUE	TRUE	TRUE	TRUE	FALSE	FALSE
ILF2.7	chr1	153665337	153665662	-	TRUE	TRUE	TRUE	FALSE	FALSE	FALSE	FALSE	FALSE
IQGAP3.2	chr1	156528061	156528508	-	TRUE	TRUE	TRUE	FALSE	FALSE	FALSE	FALSE	FALSE
IRF2BP2.1	chr1	234607853	234608446	-	TRUE	FALSE	TRUE	FALSE	TRUE	FALSE	FALSE	FALSE
ISG20L2.3	chr1	156727770	156728353	-	TRUE	TRUE	TRUE	TRUE	FALSE	FALSE	FALSE	FALSE
IVNS1ABP.7	chr1	185301564	185305535	-	TRUE	TRUE	TRUE	TRUE	TRUE	TRUE	FALSE	TRUE
IVNS1ABP.8	chr1	185305644	185307013	-	TRUE	TRUE	TRUE	TRUE	FALSE	FALSE	FALSE	TRUE
JMJD4.2	chr1	227733028	227733413	-	TRUE	FALSE	FALSE	FALSE	FALSE	FALSE	FALSE	FALSE
JTB.3	chr1	153976776	153976975	-	TRUE	TRUE	TRUE	TRUE	FALSE	FALSE	FALSE	TRUE
KIAA0319L.1	chr1	35435082	35441046	-	TRUE	TRUE	FALSE	TRUE	FALSE	FALSE	FALSE	FALSE
KIAA0907.1	chr1	155914321	155915872	-	TRUE	TRUE	TRUE	TRUE	TRUE	FALSE	FALSE	FALSE
KIAA0907.3	chr1	155916738	155917498	-	TRUE	TRUE	TRUE	TRUE	TRUE	TRUE	FALSE	FALSE
KIAA2013.1	chr1	11920333	11922635	-	TRUE	TRUE	TRUE	TRUE	FALSE	FALSE	FALSE	FALSE
KLHL21.1	chr1	6594111	6595484	-	TRUE	TRUE	TRUE	TRUE	FALSE	FALSE	FALSE	TRUE
KRTCAP2.2	chr1	155169858	155172564	-	TRUE	TRUE	TRUE	TRUE	TRUE	FALSE	FALSE	FALSE
LBR.3	chr1	225404707	225406663	-	TRUE	TRUE	TRUE	FALSE	TRUE	TRUE	FALSE	FALSE
LBR.4	chr1	225406833	225410290	-	TRUE	TRUE	TRUE	TRUE	FALSE	TRUE	FALSE	FALSE
LBR.5	chr1	225410417	225411336	-	TRUE	TRUE	TRUE	FALSE	TRUE	TRUE	FALSE	FALSE
LBR.6	chr1	225411441	225412453	-	TRUE	TRUE	TRUE	TRUE	FALSE	FALSE	TRUE	TRUE
LBR.7	chr1	225412646	225415277	-	TRUE	FALSE	FALSE	FALSE	FALSE	FALSE	FALSE	FALSE
LHX4-AS1.1	chr1	180271972	180272612	-	TRUE	FALSE	TRUE	TRUE	FALSE	FALSE	TRUE	FALSE
LOC100130417.1	chr1	917721	918021	-	TRUE	TRUE	TRUE	TRUE	FALSE	FALSE	TRUE	FALSE
LOC100130417.2	chr1	918176	918824	-	TRUE	TRUE	TRUE	TRUE	FALSE	FALSE	FALSE	FALSE
LOC100130417.3	chr1	918916	919334	-	TRUE	TRUE	TRUE	TRUE	FALSE	FALSE	FALSE	FALSE
LRRC41.2	chr1	46279258	46279491	-	TRUE	FALSE	FALSE	TRUE	FALSE	FALSE	FALSE	FALSE
LRRC47.5	chr1	3785204	3786848	-	TRUE	TRUE	TRUE	TRUE	FALSE	FALSE	FALSE	FALSE
MCL1.2	chr1	150578492	150578842	-	TRUE	TRUE	TRUE	FALSE	TRUE	TRUE	FALSE	FALSE
MCOLN2.2	chr1	84929680	84931361	-	TRUE	TRUE	FALSE	TRUE	FALSE	FALSE	FALSE	FALSE
MCOLN3.4	chr1	85022401	85025938	-	TRUE	TRUE	TRUE	TRUE	FALSE	FALSE	TRUE	FALSE
MRPS15.3	chr1	36457982	36460691	-	TRUE	TRUE	TRUE	TRUE	TRUE	FALSE	FALSE	FALSE
MTOR.15	chr1	11127807	11128003	-	TRUE	FALSE	TRUE	TRUE	FALSE	FALSE	FALSE	FALSE
NRDC.1	chr1	51789434	51789567	-	TRUE	FALSE	FALSE	FALSE	FALSE	FALSE	FALSE	FALSE
NRDC.2	chr1	51789658	51790532	-	TRUE	TRUE	TRUE	TRUE	FALSE	FALSE	FALSE	TRUE
NUP133.4	chr1	229450606	229452524	-	TRUE	TRUE	FALSE	TRUE	TRUE	TRUE	FALSE	TRUE
P3H1.7	chr1	42754991	42755164	-	TRUE	TRUE	TRUE	FALSE	FALSE	FALSE	FALSE	FALSE
PABPC4.1	chr1	39561123	39561684	-	TRUE	TRUE	TRUE	TRUE	TRUE	TRUE	FALSE	TRUE
PABPC4.4	chr1	39562417	39563613	-	TRUE	TRUE	TRUE	TRUE	TRUE	TRUE	FALSE	TRUE
PABPC4.5	chr1	39563742	39563835	-	TRUE	TRUE	FALSE	TRUE	FALSE	TRUE	FALSE	TRUE
PABPC4.6	chr1	39563923	39564422	-	TRUE	TRUE	TRUE	TRUE	TRUE	TRUE	FALSE	FALSE
PABPC4.10	chr1	39567847	39568801	-	TRUE	TRUE	TRUE	FALSE	TRUE	TRUE	FALSE	FALSE
PARP1.1	chr1	226361542	226361968	-	TRUE	TRUE	FALSE	FALSE	TRUE	FALSE	FALSE	FALSE
PCNX2.1	chr1	232984478	232986091	-	TRUE	TRUE	TRUE	TRUE	FALSE	FALSE	FALSE	FALSE
PI4KB.1	chr1	151293034	151294017	-	TRUE	TRUE	FALSE	TRUE	FALSE	TRUE	FALSE	FALSE
PYCR2.2	chr1	225921372	225921551	-	TRUE	TRUE	FALSE	TRUE	FALSE	TRUE	FALSE	TRUE
PYCR2.3	chr1	225921645	225921857	-	TRUE	TRUE	FALSE	FALSE	FALSE	FALSE	FALSE	FALSE
PYCR2.5	chr1	225922384	225923700	-	TRUE	TRUE	TRUE	TRUE	TRUE	FALSE	FALSE	TRUE
PYCR2.6	chr1	225923772	225924043	-	TRUE	TRUE	FALSE	FALSE	FALSE	FALSE	FALSE	FALSE
RCC2.1	chr1	17409195	17409973	-	TRUE	TRUE	FALSE	FALSE	TRUE	TRUE	FALSE	FALSE
RCC2.4	chr1	17413179	17413536	-	TRUE	TRUE	TRUE	TRUE	FALSE	FALSE	FALSE	FALSE
RPL22.3	chr1	6197757	6199561	-	TRUE	TRUE	TRUE	TRUE	FALSE	FALSE	FALSE	TRUE
SCAMP3.1	chr1	155256420	155256673	-	TRUE	TRUE	TRUE	FALSE	FALSE	FALSE	FALSE	FALSE
SDF4.3	chr1	1218928	1223243	-	TRUE	TRUE	FALSE	TRUE	TRUE	FALSE	FALSE	FALSE
SFPQ.1	chr1	35184594	35187000	-	TRUE	TRUE	TRUE	TRUE	TRUE	TRUE	FALSE	FALSE
SLC35E2B.3	chr1	1669737	1670097	-	TRUE	TRUE	TRUE	TRUE	FALSE	FALSE	TRUE	FALSE
SLC41A1.5	chr1	205798052	205798668	-	TRUE	FALSE	FALSE	TRUE	FALSE	FALSE	FALSE	FALSE
SMG5.2	chr1	156250997	156251402	-	TRUE	TRUE	TRUE	TRUE	FALSE	TRUE	FALSE	FALSE
SRSF10.1	chr1	23971440	23971572	-	TRUE	FALSE	TRUE	TRUE	FALSE	FALSE	FALSE	FALSE
SRSF10.2	chr1	23971627	23971849	-	TRUE	FALSE	FALSE	TRUE	TRUE	FALSE	FALSE	TRUE
STMN1.2	chr1	25901683	25903640	-	TRUE	TRUE	TRUE	TRUE	TRUE	TRUE	FALSE	TRUE
TARBP1.7	chr1	234406100	234410444	-	TRUE	TRUE	TRUE	TRUE	FALSE	TRUE	FALSE	FALSE
TM2D1.1	chr1	61681351	61683416	-	TRUE	TRUE	TRUE	TRUE	FALSE	FALSE	TRUE	FALSE
TPR.37	chr1	186356450	186357396	-	TRUE	FALSE	FALSE	TRUE	FALSE	FALSE	FALSE	FALSE
TRAPPC3.1	chr1	36137323	36137795	-	TRUE	TRUE	TRUE	TRUE	TRUE	TRUE	FALSE	TRUE
TRAPPC3.2	chr1	36137979	36139719	-	TRUE	TRUE	TRUE	TRUE	FALSE	FALSE	FALSE	FALSE
TRIM11.1	chr1	228395253	228396946	-	TRUE	TRUE	TRUE	TRUE	TRUE	FALSE	FALSE	TRUE
TRIM11.3	chr1	228397166	228400963	-	TRUE	TRUE	TRUE	TRUE	TRUE	TRUE	FALSE	TRUE
UBE2T.2	chr1	202333094	202333236	-	TRUE	TRUE	TRUE	TRUE	TRUE	FALSE	FALSE	TRUE
UBR4.21	chr1	19104667	19105047	-	TRUE	TRUE	TRUE	TRUE	FALSE	FALSE	FALSE	FALSE
UBXN11.5	chr1	26284483	26285463	-	TRUE	FALSE	TRUE	TRUE	FALSE	FALSE	TRUE	FALSE
USF1.1	chr1	161040010	161040201	-	TRUE	TRUE	TRUE	FALSE	TRUE	FALSE	FALSE	FALSE
USF1.2	chr1	161040331	161040575	-	TRUE	TRUE	TRUE	TRUE	TRUE	FALSE	FALSE	FALSE
WDR26.1	chr1	224389861	224393827	-	TRUE	TRUE	FALSE	TRUE	TRUE	FALSE	FALSE	FALSE
WDR77.1	chr1	111441390	111442024	-	TRUE	TRUE	TRUE	TRUE	FALSE	FALSE	FALSE	TRUE
WRAP73.1	chr1	3631118	3631465	-	TRUE	TRUE	TRUE	TRUE	FALSE	FALSE	FALSE	FALSE
WRAP73.6	chr1	3635295	3635943	-	TRUE	TRUE	TRUE	TRUE	FALSE	FALSE	FALSE	TRUE
YARS.6	chr1	32786448	32786939	-	TRUE	TRUE	TRUE	TRUE	TRUE	FALSE	TRUE	TRUE
ZCCHC11.5	chr1	52436979	52438219	-	TRUE	FALSE	FALSE	FALSE	FALSE	FALSE	FALSE	FALSE
ZRANB2.1	chr1	71065138	71065677	-	TRUE	TRUE	TRUE	TRUE	TRUE	TRUE	FALSE	TRUE
ZRANB2.2	chr1	71065753	71066775	-	TRUE	TRUE	TRUE	TRUE	FALSE	FALSE	FALSE	FALSE
ZRANB2.4	chr1	71069363	71070826	-	TRUE	TRUE	TRUE	FALSE	FALSE	FALSE	FALSE	FALSE
ARHGAP21.4	chr10	24591684	24591886	-	TRUE	FALSE	FALSE	FALSE	FALSE	FALSE	FALSE	FALSE
ARHGAP21.9	chr10	24596044	24596739	-	TRUE	FALSE	TRUE	FALSE	TRUE	FALSE	FALSE	FALSE
CHUK.1	chr10	100189628	100190868	-	TRUE	TRUE	FALSE	FALSE	FALSE	TRUE	FALSE	FALSE
CHUK.2	chr10	100190969	100193297	-	TRUE	TRUE	FALSE	TRUE	TRUE	TRUE	FALSE	TRUE
COMTD1.1	chr10	75234226	75234609	-	TRUE	FALSE	FALSE	FALSE	FALSE	FALSE	FALSE	FALSE
CTBP2.5	chr10	124994684	124997963	-	TRUE	TRUE	TRUE	TRUE	FALSE	TRUE	FALSE	FALSE
ECHS1.2	chr10	133364726	133365975	-	TRUE	TRUE	FALSE	FALSE	FALSE	FALSE	FALSE	FALSE
EXOSC1.7	chr10	97445607	97445731	-	TRUE	FALSE	FALSE	FALSE	FALSE	FALSE	FALSE	FALSE
GOT1.3	chr10	99403635	99403723	-	TRUE	FALSE	FALSE	FALSE	FALSE	FALSE	FALSE	FALSE
IDI1.3	chr10	1043394	1043998	-	TRUE	FALSE	FALSE	TRUE	TRUE	FALSE	FALSE	TRUE
IDI1.4	chr10	1044172	1048263	-	TRUE	FALSE	FALSE	FALSE	TRUE	FALSE	FALSE	FALSE
LDB1.1	chr10	102108324	102109028	-	TRUE	TRUE	TRUE	TRUE	FALSE	FALSE	FALSE	FALSE
MGEA5.5	chr10	101792944	101793912	-	TRUE	TRUE	FALSE	TRUE	FALSE	TRUE	FALSE	FALSE
MGEA5.6	chr10	101793999	101797979	-	TRUE	TRUE	TRUE	TRUE	TRUE	TRUE	TRUE	FALSE
MGEA5.13	chr10	101810315	101813029	-	TRUE	TRUE	TRUE	TRUE	FALSE	FALSE	TRUE	FALSE
NDUFB8.1	chr10	100524140	100526398	-	TRUE	TRUE	TRUE	TRUE	TRUE	TRUE	FALSE	FALSE
NSMCE4A.2	chr10	121959411	121959500	-	TRUE	TRUE	TRUE	TRUE	FALSE	FALSE	FALSE	FALSE
NSMCE4A.3	chr10	121959596	121960357	-	TRUE	TRUE	TRUE	TRUE	FALSE	FALSE	FALSE	TRUE
NSMCE4A.10	chr10	121974082	121974873	-	TRUE	TRUE	TRUE	TRUE	FALSE	FALSE	FALSE	FALSE
NT5C2.9	chr10	103097375	103098930	-	TRUE	FALSE	FALSE	FALSE	FALSE	FALSE	FALSE	FALSE
NUDT5.1	chr10	12167812	12170716	-	TRUE	TRUE	TRUE	TRUE	TRUE	FALSE	FALSE	FALSE
POLL.1	chr10	101579818	101580247	-	TRUE	TRUE	TRUE	TRUE	FALSE	FALSE	TRUE	FALSE
POLL.5	chr10	101584920	101585315	-	TRUE	TRUE	FALSE	FALSE	FALSE	FALSE	FALSE	FALSE
PRDX3.2	chr10	119169343	119172381	-	TRUE	TRUE	TRUE	TRUE	TRUE	FALSE	FALSE	FALSE
SLC25A28.1	chr10	99611367	99612542	-	TRUE	TRUE	TRUE	TRUE	TRUE	FALSE	FALSE	TRUE
SLC25A28.2	chr10	99612600	99613695	-	TRUE	TRUE	TRUE	TRUE	TRUE	FALSE	FALSE	TRUE
TIAL1.6	chr10	119580011	119580470	-	TRUE	TRUE	TRUE	TRUE	FALSE	FALSE	FALSE	FALSE
TYSND1.2	chr10	70142854	70143841	-	TRUE	FALSE	FALSE	FALSE	TRUE	FALSE	FALSE	FALSE
XPNPEP1.7	chr10	109875600	109877789	-	TRUE	TRUE	TRUE	TRUE	FALSE	FALSE	FALSE	TRUE
ZDHHC6.4	chr10	112433282	112434296	-	TRUE	TRUE	TRUE	TRUE	FALSE	FALSE	FALSE	FALSE
ZSWIM8-AS1.2	chr10	73798089	73800502	-	TRUE	TRUE	FALSE	FALSE	FALSE	FALSE	FALSE	FALSE
ZWINT.5	chr10	56359854	56360017	-	TRUE	TRUE	TRUE	TRUE	TRUE	FALSE	FALSE	TRUE
ZWINT.6	chr10	56360142	56360292	-	TRUE	TRUE	TRUE	TRUE	FALSE	FALSE	TRUE	TRUE
ARFIP2.1	chr11	6477269	6477717	-	TRUE	TRUE	TRUE	TRUE	TRUE	FALSE	FALSE	FALSE
ARFIP2.5	chr11	6479358	6479971	-	TRUE	TRUE	TRUE	FALSE	FALSE	FALSE	FALSE	FALSE
CARS.2	chr11	3002054	3002540	-	TRUE	TRUE	FALSE	TRUE	FALSE	FALSE	FALSE	FALSE
CCDC82.7	chr11	96384762	96386253	-	TRUE	FALSE	TRUE	FALSE	FALSE	FALSE	TRUE	FALSE
CCDC82.8	chr11	96386294	96387529	-	TRUE	FALSE	FALSE	FALSE	FALSE	FALSE	FALSE	FALSE
CELF1.1	chr11	47472103	47472190	-	TRUE	TRUE	TRUE	TRUE	FALSE	FALSE	FALSE	FALSE
COA4.1	chr11	73873395	73876756	-	TRUE	TRUE	FALSE	FALSE	TRUE	FALSE	FALSE	FALSE
CPSF7.1	chr11	61404705	61410937	-	TRUE	TRUE	TRUE	TRUE	TRUE	TRUE	FALSE	FALSE
CPSF7.4	chr11	61415785	61416104	-	TRUE	TRUE	TRUE	TRUE	FALSE	FALSE	FALSE	FALSE
EEF1G.9	chr11	62572743	62573830	-	TRUE	TRUE	TRUE	FALSE	FALSE	FALSE	TRUE	FALSE
EIF4G2.4	chr11	10799757	10800089	-	TRUE	TRUE	TRUE	TRUE	TRUE	TRUE	FALSE	TRUE
EIF4G2.5	chr11	10800349	10800431	-	TRUE	TRUE	TRUE	TRUE	TRUE	TRUE	FALSE	FALSE
EIF4G2.19	chr11	10806048	10806819	-	TRUE	TRUE	TRUE	TRUE	TRUE	TRUE	FALSE	FALSE
FAM160A2.3	chr11	6214912	6217370	-	TRUE	TRUE	TRUE	TRUE	FALSE	FALSE	FALSE	FALSE
FNBP4.5	chr11	47724779	47731373	-	TRUE	TRUE	TRUE	TRUE	FALSE	TRUE	FALSE	FALSE
FNBP4.6	chr11	47731562	47732536	-	TRUE	TRUE	TRUE	TRUE	FALSE	FALSE	FALSE	FALSE
HSPA8.2	chr11	123058485	123058631	-	TRUE	TRUE	FALSE	TRUE	TRUE	TRUE	FALSE	TRUE
LBHD1.6	chr11	62670042	62671563	-	TRUE	TRUE	TRUE	TRUE	FALSE	FALSE	TRUE	TRUE
NAP1L4.1	chr11	2945647	2949226	-	TRUE	TRUE	TRUE	TRUE	TRUE	TRUE	FALSE	TRUE
NAP1L4.2	chr11	2949265	2951258	-	TRUE	TRUE	TRUE	TRUE	FALSE	TRUE	FALSE	FALSE
NAP1L4.4	chr11	2951810	2954526	-	TRUE	TRUE	TRUE	TRUE	FALSE	FALSE	FALSE	FALSE
NCAPD3.3	chr11	134153364	134157017	-	TRUE	TRUE	TRUE	TRUE	FALSE	FALSE	FALSE	FALSE
NUMA1.7	chr11	72007436	72008687	-	TRUE	TRUE	TRUE	TRUE	TRUE	FALSE	FALSE	FALSE
RPS13.4	chr11	17077247	17077428	-	TRUE	TRUE	FALSE	FALSE	TRUE	FALSE	FALSE	FALSE
RPS25.2	chr11	119015940	119017361	-	TRUE	TRUE	TRUE	FALSE	TRUE	TRUE	FALSE	FALSE
RPS25.3	chr11	119017546	119017957	-	TRUE	TRUE	TRUE	TRUE	TRUE	TRUE	FALSE	TRUE
SF1.10	chr11	64770409	64773429	-	TRUE	TRUE	TRUE	TRUE	TRUE	TRUE	FALSE	FALSE
SF1.11	chr11	64773506	64776497	-	TRUE	TRUE	TRUE	TRUE	TRUE	TRUE	FALSE	FALSE
SLC37A4.6	chr11	119027726	119027726	-	TRUE	TRUE	FALSE	FALSE	FALSE	FALSE	FALSE	FALSE
SLC37A4.7	chr11	119027873	119028193	-	TRUE	TRUE	TRUE	FALSE	FALSE	FALSE	FALSE	FALSE
SNHG1.6	chr11	62854065	62854518	-	TRUE	TRUE	TRUE	TRUE	TRUE	TRUE	FALSE	FALSE
TAF1D.1	chr11	93736305	93736693	-	TRUE	TRUE	TRUE	FALSE	TRUE	TRUE	FALSE	FALSE
TAF1D.2	chr11	93736752	93737063	-	TRUE	TRUE	TRUE	FALSE	FALSE	FALSE	FALSE	FALSE
ZBED5.1	chr11	10855119	10856143	-	TRUE	TRUE	TRUE	TRUE	TRUE	TRUE	FALSE	TRUE
ZBED5.2	chr11	10856258	10857861	-	TRUE	TRUE	TRUE	TRUE	TRUE	TRUE	FALSE	TRUE
AAAS.2	chr12	53307930	53308051	-	TRUE	TRUE	TRUE	TRUE	FALSE	FALSE	TRUE	TRUE
ALKBH2.3	chr12	109092938	109093246	-	TRUE	TRUE	TRUE	FALSE	TRUE	FALSE	FALSE	FALSE
ANAPC5.7	chr12	121327232	121328315	-	TRUE	TRUE	TRUE	TRUE	FALSE	FALSE	TRUE	FALSE
ANAPC5.9	chr12	121330673	121331346	-	TRUE	TRUE	TRUE	TRUE	FALSE	FALSE	FALSE	FALSE
ANAPC5.10	chr12	121331429	121335532	-	TRUE	TRUE	TRUE	TRUE	FALSE	FALSE	FALSE	FALSE
ANAPC5.14	chr12	121346032	121346895	-	TRUE	TRUE	TRUE	TRUE	FALSE	FALSE	TRUE	FALSE
ANAPC7.3	chr12	110377618	110381751	-	TRUE	TRUE	FALSE	TRUE	FALSE	FALSE	FALSE	FALSE
ANAPC7.6	chr12	110386470	110387738	-	TRUE	TRUE	FALSE	TRUE	TRUE	FALSE	FALSE	TRUE
ANKLE2.3	chr12	132730271	132734384	-	TRUE	TRUE	FALSE	TRUE	FALSE	TRUE	FALSE	TRUE
ANKLE2.4	chr12	132734576	132735405	-	TRUE	TRUE	TRUE	TRUE	FALSE	FALSE	FALSE	FALSE
ATP5B.5	chr12	56642832	56643402	-	TRUE	TRUE	TRUE	TRUE	TRUE	TRUE	FALSE	TRUE
ATXN2.1	chr12	111452841	111453676	-	TRUE	TRUE	FALSE	TRUE	FALSE	FALSE	FALSE	FALSE
BBS10.1	chr12	76347788	76348161	-	TRUE	TRUE	TRUE	TRUE	FALSE	FALSE	FALSE	FALSE
C12orf73.2	chr12	103956749	103957068	-	TRUE	TRUE	FALSE	FALSE	FALSE	FALSE	FALSE	FALSE
CALCOCO1.1	chr12	53712122	53713099	-	TRUE	TRUE	TRUE	TRUE	FALSE	FALSE	FALSE	FALSE
CDK4.3	chr12	57749505	57750655	-	TRUE	TRUE	TRUE	TRUE	FALSE	TRUE	FALSE	TRUE
CHD4.14	chr12	6583114	6583197	-	TRUE	FALSE	FALSE	TRUE	FALSE	FALSE	FALSE	FALSE
CS.1	chr12	56273255	56273586	-	TRUE	TRUE	TRUE	FALSE	FALSE	FALSE	FALSE	FALSE
CS.9	chr12	56286024	56286594	-	TRUE	TRUE	TRUE	TRUE	FALSE	FALSE	FALSE	FALSE
DDX12P.7	chr12	9420665	9421387	-	TRUE	TRUE	TRUE	TRUE	FALSE	FALSE	TRUE	FALSE
EIF2B1.1	chr12	123621921	123622635	-	TRUE	TRUE	TRUE	TRUE	TRUE	TRUE	FALSE	TRUE
EIF2B1.3	chr12	123624863	123626424	-	TRUE	TRUE	TRUE	TRUE	FALSE	FALSE	FALSE	TRUE
EIF2B1.4	chr12	123626494	123627043	-	TRUE	TRUE	TRUE	TRUE	FALSE	FALSE	FALSE	FALSE
FOXM1.1	chr12	2859664	2861298	-	TRUE	TRUE	TRUE	TRUE	FALSE	FALSE	FALSE	FALSE
GCN1.38	chr12	120162059	120162846	-	TRUE	TRUE	TRUE	TRUE	FALSE	FALSE	FALSE	FALSE
GCN1.43	chr12	120168301	120170168	-	TRUE	TRUE	TRUE	TRUE	FALSE	FALSE	TRUE	FALSE
HDAC7.2	chr12	47784218	47785386	-	TRUE	FALSE	TRUE	FALSE	FALSE	FALSE	FALSE	FALSE
HECTD4.6	chr12	112167918	112169502	-	TRUE	TRUE	TRUE	TRUE	FALSE	FALSE	FALSE	FALSE
HECTD4.7	chr12	112169659	112170332	-	TRUE	FALSE	FALSE	FALSE	FALSE	FALSE	FALSE	FALSE
IPO8.1	chr12	30630958	30631894	-	TRUE	TRUE	TRUE	TRUE	FALSE	FALSE	FALSE	FALSE
LINC01089.1	chr12	121795727	121796190	-	TRUE	TRUE	TRUE	TRUE	TRUE	FALSE	FALSE	FALSE
LINC01089.2	chr12	121796243	121799846	-	TRUE	TRUE	TRUE	TRUE	TRUE	TRUE	FALSE	FALSE
LOC100288778.9	chr12	18485	26800	-	TRUE	TRUE	FALSE	TRUE	FALSE	FALSE	FALSE	FALSE
LTA4H.5	chr12	96009149	96013187	-	TRUE	TRUE	TRUE	TRUE	FALSE	FALSE	FALSE	FALSE
M6PR.1	chr12	8941941	8942415	-	TRUE	TRUE	TRUE	TRUE	TRUE	TRUE	FALSE	TRUE
MAPKAPK5-AS1.1	chr12	111840478	111841326	-	TRUE	TRUE	TRUE	FALSE	TRUE	TRUE	FALSE	FALSE
MLF2.1	chr12	6748548	6748769	-	TRUE	TRUE	TRUE	TRUE	FALSE	FALSE	FALSE	TRUE
MLF2.4	chr12	6750306	6750712	-	TRUE	TRUE	FALSE	FALSE	TRUE	TRUE	FALSE	FALSE
MTERF2.2	chr12	106985226	106986968	-	TRUE	TRUE	TRUE	TRUE	FALSE	FALSE	FALSE	FALSE
NOP2.3	chr12	6560327	6560446	-	TRUE	TRUE	TRUE	TRUE	FALSE	FALSE	FALSE	TRUE
NR2C1.9	chr12	95057879	95058309	-	TRUE	TRUE	TRUE	FALSE	FALSE	FALSE	FALSE	FALSE
PAN2.3	chr12	56319182	56319307	-	TRUE	TRUE	TRUE	TRUE	FALSE	FALSE	TRUE	FALSE
PAN2.9	chr12	56322759	56323061	-	TRUE	TRUE	FALSE	TRUE	FALSE	FALSE	FALSE	FALSE
PAN2.13	chr12	56323914	56324036	-	TRUE	FALSE	TRUE	TRUE	FALSE	FALSE	TRUE	FALSE
PAN2.19	chr12	56326410	56326616	-	TRUE	TRUE	TRUE	FALSE	FALSE	FALSE	FALSE	FALSE
PHB2.4	chr12	6967780	6967891	-	TRUE	TRUE	TRUE	TRUE	FALSE	TRUE	FALSE	TRUE
PHB2.6	chr12	6968596	6969497	-	TRUE	TRUE	FALSE	FALSE	TRUE	TRUE	FALSE	FALSE
POLE.25	chr12	132661165	132661526	-	TRUE	TRUE	TRUE	FALSE	FALSE	FALSE	TRUE	FALSE
POP5.2	chr12	120579598	120579773	-	TRUE	TRUE	FALSE	TRUE	TRUE	FALSE	FALSE	FALSE
POP5.3	chr12	120579924	120581114	-	TRUE	TRUE	FALSE	TRUE	TRUE	FALSE	FALSE	FALSE
PTGES3.3	chr12	56666267	56670274	-	TRUE	TRUE	TRUE	TRUE	FALSE	FALSE	FALSE	FALSE
R3HDM2.17	chr12	57297388	57298089	-	TRUE	TRUE	FALSE	FALSE	FALSE	FALSE	FALSE	FALSE
RACGAP1.6	chr12	49994330	49994413	-	TRUE	FALSE	FALSE	FALSE	FALSE	FALSE	FALSE	FALSE
RPL6.1	chr12	112405377	112405852	-	TRUE	TRUE	TRUE	TRUE	TRUE	FALSE	FALSE	TRUE
RPL6.2	chr12	112406038	112406293	-	TRUE	TRUE	TRUE	TRUE	TRUE	TRUE	FALSE	TRUE
RPL6.3	chr12	112406343	112406746	-	TRUE	TRUE	TRUE	TRUE	TRUE	TRUE	FALSE	TRUE
RPLP0.2	chr12	120197463	120198553	-	TRUE	TRUE	TRUE	TRUE	TRUE	TRUE	FALSE	TRUE
RPLP0.3	chr12	120198740	120198853	-	TRUE	TRUE	TRUE	TRUE	TRUE	TRUE	FALSE	TRUE
RPLP0.4	chr12	120199001	120199117	-	TRUE	TRUE	FALSE	FALSE	TRUE	FALSE	FALSE	FALSE
RSRC2.7	chr12	122519052	122520503	-	TRUE	TRUE	TRUE	TRUE	TRUE	TRUE	FALSE	TRUE
RSRC2.8	chr12	122520582	122521384	-	TRUE	FALSE	TRUE	TRUE	TRUE	FALSE	FALSE	FALSE
SCARB1.1	chr12	124778587	124782682	-	TRUE	TRUE	FALSE	TRUE	TRUE	FALSE	FALSE	FALSE
SCARB1.2	chr12	124782812	124786356	-	TRUE	TRUE	TRUE	TRUE	FALSE	FALSE	FALSE	FALSE
SLC38A2.12	chr12	46367341	46370511	-	TRUE	FALSE	TRUE	TRUE	FALSE	FALSE	FALSE	FALSE
SRSF9.1	chr12	120462163	120463949	-	TRUE	TRUE	TRUE	TRUE	TRUE	TRUE	FALSE	TRUE
SRSF9.2	chr12	120464123	120465626	-	TRUE	TRUE	TRUE	TRUE	TRUE	TRUE	FALSE	TRUE
STAT2.18	chr12	56354864	56355275	-	TRUE	TRUE	FALSE	FALSE	FALSE	FALSE	FALSE	FALSE
TIMELESS.6	chr12	56421135	56421350	-	TRUE	TRUE	TRUE	TRUE	FALSE	FALSE	FALSE	TRUE
TIMELESS.7	chr12	56421494	56421726	-	TRUE	FALSE	FALSE	FALSE	FALSE	FALSE	FALSE	FALSE
VPS29.5	chr12	110501560	110502048	-	TRUE	TRUE	FALSE	FALSE	FALSE	FALSE	FALSE	FALSE
YBX3.5	chr12	10710115	10713210	-	TRUE	TRUE	TRUE	TRUE	FALSE	FALSE	FALSE	FALSE
YBX3.7	chr12	10715784	10718087	-	TRUE	TRUE	TRUE	TRUE	TRUE	TRUE	FALSE	FALSE
ZFC3H1.1	chr12	71610566	71610694	-	TRUE	TRUE	TRUE	FALSE	TRUE	TRUE	FALSE	FALSE
ZFC3H1.3	chr12	71611098	71611785	-	TRUE	FALSE	TRUE	FALSE	TRUE	FALSE	FALSE	FALSE
ANKRD10.3	chr13	110893264	110894108	-	TRUE	TRUE	TRUE	TRUE	FALSE	FALSE	FALSE	FALSE
ARGLU1.2	chr13	106557132	106559431	-	TRUE	TRUE	TRUE	TRUE	FALSE	FALSE	FALSE	FALSE
CARS2.4	chr13	110646091	110647100	-	TRUE	FALSE	FALSE	TRUE	FALSE	FALSE	FALSE	FALSE
CENPJ.4	chr13	24884464	24885275	-	TRUE	FALSE	TRUE	FALSE	FALSE	FALSE	FALSE	FALSE
CENPJ.6	chr13	24885671	24886268	-	TRUE	TRUE	TRUE	TRUE	FALSE	FALSE	FALSE	FALSE
CENPJ.7	chr13	24886386	24889315	-	TRUE	FALSE	FALSE	FALSE	TRUE	FALSE	FALSE	FALSE
HMGB1.1	chr13	30461534	30462537	-	TRUE	TRUE	TRUE	TRUE	TRUE	TRUE	FALSE	TRUE
N4BP2L2.7	chr13	32522271	32527407	-	TRUE	FALSE	FALSE	TRUE	FALSE	FALSE	FALSE	FALSE
POU4F1.1	chr13	78602552	78603203	-	TRUE	TRUE	TRUE	TRUE	FALSE	FALSE	FALSE	FALSE
SUPT20H.6	chr13	37022318	37024034	-	TRUE	TRUE	TRUE	FALSE	FALSE	FALSE	FALSE	FALSE
ABCD4.1	chr14	74286530	74286700	-	TRUE	TRUE	TRUE	TRUE	FALSE	FALSE	TRUE	TRUE
ACIN1.9	chr14	23064489	23065965	-	TRUE	TRUE	TRUE	TRUE	TRUE	FALSE	FALSE	TRUE
ACIN1.10	chr14	23066009	23069475	-	TRUE	TRUE	TRUE	TRUE	FALSE	FALSE	FALSE	FALSE
CKB.3	chr14	103520593	103521262	-	TRUE	FALSE	FALSE	FALSE	TRUE	FALSE	FALSE	FALSE
DDX24.3	chr14	94055185	94057821	-	TRUE	TRUE	TRUE	TRUE	TRUE	TRUE	FALSE	TRUE
FKBP3.6	chr14	45130801	45134348	-	TRUE	TRUE	TRUE	TRUE	FALSE	FALSE	FALSE	FALSE
HNRNPC.1	chr14	21211307	21211405	-	TRUE	TRUE	TRUE	FALSE	FALSE	FALSE	TRUE	FALSE
HSP90AA1.2	chr14	102082445	102083033	-	TRUE	TRUE	TRUE	TRUE	TRUE	TRUE	FALSE	TRUE
L3HYPDH.1	chr14	59473091	59475868	-	TRUE	TRUE	TRUE	TRUE	FALSE	FALSE	FALSE	TRUE
METTL3.2	chr14	21499138	21499305	-	TRUE	TRUE	TRUE	TRUE	FALSE	FALSE	FALSE	TRUE
METTL3.3	chr14	21499372	21499491	-	TRUE	TRUE	TRUE	TRUE	FALSE	FALSE	FALSE	TRUE
METTL3.5	chr14	21499803	21500494	-	TRUE	TRUE	TRUE	FALSE	TRUE	FALSE	FALSE	FALSE
OSGEP.7	chr14	20449014	20449170	-	TRUE	TRUE	TRUE	TRUE	TRUE	FALSE	FALSE	TRUE
OSGEP.8	chr14	20449267	20451973	-	TRUE	TRUE	TRUE	FALSE	TRUE	FALSE	FALSE	FALSE
PPP1R3E.2	chr14	23299542	23300757	-	TRUE	FALSE	TRUE	TRUE	FALSE	FALSE	FALSE	FALSE
SLC25A29.2	chr14	100293378	100295625	-	TRUE	TRUE	TRUE	TRUE	FALSE	FALSE	FALSE	FALSE
SLC25A29.3	chr14	100295994	100298841	-	TRUE	TRUE	FALSE	TRUE	FALSE	FALSE	FALSE	FALSE
TM9SF1.2	chr14	24190654	24192170	-	TRUE	TRUE	TRUE	TRUE	TRUE	FALSE	TRUE	FALSE
TMEM55B.5	chr14	20460299	20460654	-	TRUE	TRUE	FALSE	FALSE	TRUE	FALSE	FALSE	FALSE
XRCC3.9	chr14	103712969	103715423	-	TRUE	TRUE	TRUE	TRUE	FALSE	FALSE	FALSE	FALSE
ADPGK.3	chr15	72756448	72760406	-	TRUE	TRUE	TRUE	TRUE	FALSE	FALSE	FALSE	FALSE
CALML4.2	chr15	68197629	68199540	-	TRUE	TRUE	TRUE	TRUE	FALSE	FALSE	FALSE	FALSE
CALML4.3	chr15	68199682	68205120	-	TRUE	TRUE	TRUE	TRUE	FALSE	FALSE	TRUE	FALSE
CIB1.4	chr15	90231508	90232218	-	TRUE	FALSE	TRUE	FALSE	TRUE	FALSE	FALSE	FALSE
CLN6.3	chr15	68211319	68211674	-	TRUE	TRUE	FALSE	FALSE	FALSE	FALSE	FALSE	FALSE
CLN6.4	chr15	68211864	68214289	-	TRUE	TRUE	FALSE	TRUE	TRUE	FALSE	FALSE	FALSE
EDC3.1	chr15	74632947	74635408	-	TRUE	TRUE	TRUE	TRUE	FALSE	FALSE	FALSE	TRUE
EDC3.2	chr15	74635627	74640465	-	TRUE	TRUE	TRUE	TRUE	FALSE	FALSE	FALSE	FALSE
FAM219B.2	chr15	74904713	74904981	-	TRUE	TRUE	TRUE	TRUE	FALSE	FALSE	FALSE	TRUE
FAM219B.3	chr15	74905060	74905153	-	TRUE	TRUE	TRUE	TRUE	TRUE	TRUE	FALSE	FALSE
HEXA.2	chr15	72345551	72346234	-	TRUE	TRUE	TRUE	TRUE	FALSE	FALSE	FALSE	TRUE
LINS1.2	chr15	100572066	100573650	-	TRUE	TRUE	TRUE	FALSE	TRUE	FALSE	FALSE	FALSE
LYSMD4.3	chr15	99731423	99731717	-	TRUE	TRUE	FALSE	FALSE	FALSE	FALSE	FALSE	FALSE
MAN2C1.12	chr15	75359989	75360089	-	TRUE	FALSE	TRUE	FALSE	FALSE	FALSE	TRUE	FALSE
MAN2C1.13	chr15	75360212	75360564	-	TRUE	TRUE	TRUE	FALSE	FALSE	FALSE	FALSE	FALSE
MAN2C1.14	chr15	75360689	75361045	-	TRUE	FALSE	FALSE	TRUE	FALSE	FALSE	FALSE	FALSE
MAN2C1.20	chr15	75362749	75363998	-	TRUE	TRUE	TRUE	FALSE	FALSE	FALSE	TRUE	FALSE
MFGE8.2	chr15	88899812	88901550	-	TRUE	TRUE	TRUE	TRUE	FALSE	FALSE	FALSE	FALSE
MFGE8.3	chr15	88901736	88905756	-	TRUE	TRUE	TRUE	TRUE	FALSE	FALSE	FALSE	FALSE
PARP6.5	chr15	72250093	72250844	-	TRUE	FALSE	FALSE	TRUE	FALSE	FALSE	FALSE	TRUE
PARP6.20	chr15	72266823	72267474	-	TRUE	TRUE	TRUE	TRUE	FALSE	FALSE	TRUE	FALSE
PKM.3	chr15	72203189	72206727	-	TRUE	TRUE	TRUE	TRUE	TRUE	TRUE	FALSE	FALSE
POLG.2	chr15	89317537	89318540	-	TRUE	TRUE	TRUE	TRUE	TRUE	FALSE	FALSE	FALSE
POLG.5	chr15	89319351	89320765	-	TRUE	TRUE	TRUE	TRUE	TRUE	FALSE	FALSE	TRUE
PRC1.1	chr15	90967203	90969078	-	TRUE	TRUE	TRUE	TRUE	FALSE	FALSE	FALSE	FALSE
PRC1.2	chr15	90969121	90969446	-	TRUE	TRUE	TRUE	TRUE	FALSE	FALSE	FALSE	FALSE
PRC1.10	chr15	90981034	90981498	-	TRUE	TRUE	TRUE	TRUE	TRUE	FALSE	FALSE	FALSE
PRC1.11	chr15	90981670	90981747	-	TRUE	TRUE	TRUE	TRUE	TRUE	FALSE	FALSE	FALSE
RPL4.1	chr15	66499653	66500055	-	TRUE	TRUE	FALSE	FALSE	TRUE	TRUE	FALSE	FALSE
RPL4.3	chr15	66500377	66500948	-	TRUE	TRUE	TRUE	FALSE	TRUE	TRUE	FALSE	FALSE
RPL4.5	chr15	66501505	66501787	-	TRUE	TRUE	FALSE	TRUE	TRUE	TRUE	FALSE	FALSE
RPS17.3	chr15	82538986	82539980	-	TRUE	TRUE	FALSE	TRUE	TRUE	TRUE	FALSE	FALSE
SNRPA1.1	chr15	101281783	101284966	-	TRUE	TRUE	TRUE	TRUE	TRUE	TRUE	FALSE	TRUE
SNRPA1.3	chr15	101285802	101286213	-	TRUE	TRUE	TRUE	TRUE	TRUE	TRUE	FALSE	TRUE
SNRPA1.4	chr15	101286294	101286907	-	TRUE	TRUE	TRUE	TRUE	TRUE	TRUE	FALSE	TRUE
TM2D3.2	chr15	101645163	101646724	-	TRUE	TRUE	TRUE	TRUE	TRUE	TRUE	FALSE	TRUE
TP53BP1.9	chr15	43421175	43421854	-	TRUE	TRUE	FALSE	FALSE	FALSE	FALSE	FALSE	FALSE
TSPAN3.4	chr15	77054280	77055788	-	TRUE	TRUE	FALSE	FALSE	TRUE	TRUE	FALSE	FALSE
TSPAN3.6	chr15	77056256	77070891	-	TRUE	TRUE	TRUE	TRUE	FALSE	FALSE	FALSE	FALSE
ULK3.4	chr15	74838193	74838265	-	TRUE	FALSE	FALSE	FALSE	TRUE	FALSE	FALSE	FALSE
WDR61.2	chr15	78285340	78286040	-	TRUE	TRUE	TRUE	TRUE	FALSE	TRUE	FALSE	FALSE
WDR61.6	chr15	78290100	78292615	-	TRUE	TRUE	TRUE	TRUE	TRUE	TRUE	FALSE	FALSE
WDR61.7	chr15	78292789	78293166	-	TRUE	TRUE	TRUE	TRUE	FALSE	FALSE	TRUE	FALSE
WDR61.8	chr15	78293273	78294945	-	TRUE	TRUE	TRUE	TRUE	FALSE	FALSE	FALSE	FALSE
WDR73.4	chr15	84647955	84648536	-	TRUE	TRUE	TRUE	TRUE	FALSE	FALSE	FALSE	FALSE
AARS.2	chr16	70253382	70253713	-	TRUE	TRUE	FALSE	FALSE	TRUE	FALSE	FALSE	FALSE
C16orf58.4	chr16	31493049	31493466	-	TRUE	TRUE	TRUE	TRUE	FALSE	FALSE	FALSE	TRUE
C16orf58.5	chr16	31493525	31493602	-	TRUE	TRUE	FALSE	FALSE	FALSE	FALSE	FALSE	FALSE
CENPT.5	chr16	67830089	67830389	-	TRUE	TRUE	TRUE	TRUE	FALSE	FALSE	TRUE	FALSE
CENPT.6	chr16	67830549	67831215	-	TRUE	TRUE	TRUE	TRUE	FALSE	FALSE	TRUE	FALSE
COG4.12	chr16	70508465	70509230	-	TRUE	TRUE	TRUE	TRUE	FALSE	FALSE	TRUE	FALSE
CRNDE.1	chr16	54919210	54920297	-	TRUE	TRUE	TRUE	TRUE	FALSE	FALSE	FALSE	TRUE
CRNDE.2	chr16	54920411	54923584	-	TRUE	TRUE	TRUE	TRUE	FALSE	TRUE	FALSE	FALSE
CRNDE.3	chr16	54923651	54924600	-	TRUE	TRUE	TRUE	TRUE	FALSE	FALSE	FALSE	FALSE
CSNK2A2.1	chr16	58158354	58164053	-	TRUE	TRUE	TRUE	TRUE	FALSE	FALSE	FALSE	FALSE
CYBA.1	chr16	88643572	88646115	-	TRUE	TRUE	FALSE	TRUE	FALSE	FALSE	FALSE	FALSE
DYNC1LI2.7	chr16	66730224	66732338	-	TRUE	TRUE	TRUE	TRUE	FALSE	FALSE	FALSE	FALSE
DYNC1LI2.8	chr16	66732475	66734217	-	TRUE	TRUE	TRUE	TRUE	FALSE	FALSE	FALSE	FALSE
ECI1.1	chr16	2240146	2243045	-	TRUE	TRUE	TRUE	TRUE	FALSE	FALSE	FALSE	FALSE
FAM192A.6	chr16	57173870	57185820	-	TRUE	TRUE	TRUE	TRUE	FALSE	FALSE	FALSE	FALSE
FANCA.19	chr16	89770260	89770563	-	TRUE	TRUE	TRUE	TRUE	FALSE	FALSE	TRUE	FALSE
GGA2.14	chr16	23493459	23494302	-	TRUE	TRUE	TRUE	TRUE	FALSE	FALSE	FALSE	FALSE
GTF3C1.3	chr16	27463593	27464319	-	TRUE	TRUE	FALSE	TRUE	FALSE	TRUE	FALSE	TRUE
KIAA0895L.3	chr16	67178505	67179429	-	TRUE	TRUE	TRUE	FALSE	FALSE	FALSE	FALSE	FALSE
LUC7L.8	chr16	227337	229278	-	TRUE	TRUE	TRUE	TRUE	FALSE	FALSE	TRUE	FALSE
MBTPS1.4	chr16	84060814	84063304	-	TRUE	TRUE	TRUE	TRUE	TRUE	FALSE	TRUE	FALSE
METTL26.3	chr16	635064	635280	-	TRUE	TRUE	FALSE	FALSE	FALSE	FALSE	FALSE	FALSE
MPHOSPH6.2	chr16	82149404	82151423	-	TRUE	TRUE	TRUE	TRUE	FALSE	TRUE	FALSE	TRUE
MRPL28.3	chr16	368636	369067	-	TRUE	TRUE	FALSE	FALSE	FALSE	FALSE	FALSE	FALSE
MTHFSD.3	chr16	86542214	86546558	-	TRUE	TRUE	TRUE	TRUE	FALSE	FALSE	FALSE	FALSE
NAE1.1	chr16	66803119	66805776	-	TRUE	TRUE	TRUE	FALSE	TRUE	TRUE	FALSE	FALSE
NAE1.2	chr16	66805827	66805911	-	TRUE	TRUE	TRUE	TRUE	FALSE	TRUE	FALSE	FALSE
NAE1.5	chr16	66809076	66810373	-	TRUE	TRUE	TRUE	TRUE	TRUE	TRUE	FALSE	FALSE
NME3.2	chr16	1770994	1771069	-	TRUE	FALSE	FALSE	FALSE	FALSE	FALSE	FALSE	FALSE
PIEZO1.7	chr16	88717212	88719573	-	TRUE	TRUE	TRUE	TRUE	FALSE	FALSE	TRUE	FALSE
PIEZO1.32	chr16	88732733	88733277	-	TRUE	TRUE	FALSE	TRUE	FALSE	FALSE	FALSE	FALSE
PKMYT1.5	chr16	2974657	2975318	-	TRUE	TRUE	TRUE	TRUE	FALSE	FALSE	FALSE	FALSE
RNPS1.2	chr16	2255727	2262277	-	TRUE	TRUE	TRUE	TRUE	TRUE	TRUE	FALSE	TRUE
RPS15A.1	chr16	18783103	18784737	-	TRUE	TRUE	TRUE	TRUE	TRUE	TRUE	FALSE	TRUE
RPS15A.4	chr16	18789119	18790243	-	TRUE	TRUE	FALSE	FALSE	TRUE	TRUE	FALSE	FALSE
RPS2.2	chr16	1962657	1962735	-	TRUE	TRUE	FALSE	FALSE	TRUE	TRUE	FALSE	FALSE
RPS2.4	chr16	1963257	1964275	-	TRUE	TRUE	TRUE	TRUE	TRUE	TRUE	FALSE	TRUE
RPS2.6	chr16	1964629	1964806	-	TRUE	TRUE	TRUE	TRUE	FALSE	FALSE	TRUE	FALSE
TRAP1.13	chr16	3677659	3679718	-	TRUE	FALSE	FALSE	FALSE	FALSE	FALSE	FALSE	FALSE
TUFM.3	chr16	28844102	28844229	-	TRUE	TRUE	TRUE	FALSE	FALSE	FALSE	FALSE	FALSE
UBALD1.2	chr16	4610556	4614677	-	TRUE	TRUE	TRUE	TRUE	FALSE	FALSE	FALSE	FALSE
VAC14.1	chr16	70688091	70692820	-	TRUE	TRUE	TRUE	TRUE	FALSE	FALSE	TRUE	FALSE
WDR59.11	chr16	74909658	74909821	-	TRUE	TRUE	FALSE	TRUE	TRUE	FALSE	FALSE	FALSE
XPO6.1	chr16	28098640	28101457	-	TRUE	TRUE	TRUE	TRUE	FALSE	FALSE	FALSE	FALSE
ZNF213-AS1.2	chr16	3129311	3129460	-	TRUE	TRUE	TRUE	TRUE	FALSE	FALSE	FALSE	FALSE
ZNF629.1	chr16	30784255	30784409	-	TRUE	FALSE	FALSE	FALSE	FALSE	FALSE	FALSE	FALSE
ZSCAN32.1	chr16	3383712	3384458	-	TRUE	TRUE	TRUE	TRUE	FALSE	FALSE	FALSE	FALSE
ACLY.15	chr17	41893175	41896619	-	TRUE	FALSE	TRUE	FALSE	FALSE	FALSE	FALSE	FALSE
ACTG1.1	chr17	81510834	81510926	-	TRUE	TRUE	FALSE	FALSE	TRUE	TRUE	FALSE	FALSE
ACTG1.3	chr17	81511627	81511902	-	TRUE	TRUE	TRUE	TRUE	TRUE	TRUE	FALSE	FALSE
ANKFY1.1	chr17	4167912	4169197	-	TRUE	TRUE	FALSE	TRUE	TRUE	FALSE	FALSE	FALSE
ANKFY1.2	chr17	4169289	4170714	-	TRUE	TRUE	TRUE	TRUE	FALSE	FALSE	FALSE	FALSE
BECN1.4	chr17	42814674	42815907	-	TRUE	TRUE	FALSE	FALSE	TRUE	FALSE	FALSE	FALSE
BECN1.8	chr17	42818878	42819547	-	TRUE	TRUE	TRUE	TRUE	TRUE	FALSE	FALSE	TRUE
C17orf67.6	chr17	56825322	56832897	-	TRUE	TRUE	TRUE	TRUE	FALSE	FALSE	FALSE	FALSE
C1QBP.3	chr17	5433768	5434872	-	TRUE	TRUE	TRUE	FALSE	TRUE	FALSE	FALSE	FALSE
C1QBP.4	chr17	5434967	5438122	-	TRUE	TRUE	FALSE	TRUE	TRUE	FALSE	FALSE	TRUE
CCDC43.2	chr17	44680644	44682002	-	TRUE	TRUE	FALSE	TRUE	FALSE	FALSE	FALSE	FALSE
CENPV.2	chr17	16344712	16348615	-	TRUE	TRUE	TRUE	TRUE	FALSE	FALSE	FALSE	FALSE
CENPV.3	chr17	16348686	16349930	-	TRUE	TRUE	TRUE	TRUE	FALSE	FALSE	FALSE	FALSE
COX10-AS1.1	chr17	14030572	14033939	-	TRUE	TRUE	TRUE	TRUE	FALSE	FALSE	FALSE	FALSE
COX11.1	chr17	54952113	54961118	-	TRUE	TRUE	TRUE	TRUE	FALSE	FALSE	TRUE	FALSE
CSNK1D.2	chr17	82246040	82248874	-	TRUE	TRUE	TRUE	TRUE	TRUE	TRUE	FALSE	FALSE
CSNK1D.7	chr17	82253245	82255428	-	TRUE	TRUE	TRUE	TRUE	FALSE	FALSE	FALSE	FALSE
CUEDC1.2	chr17	57866545	57867356	-	TRUE	TRUE	TRUE	TRUE	FALSE	FALSE	FALSE	FALSE
CUEDC1.3	chr17	57867416	57868149	-	TRUE	TRUE	FALSE	TRUE	FALSE	FALSE	FALSE	TRUE
CYTH1.1	chr17	78676170	78680189	-	TRUE	TRUE	TRUE	TRUE	TRUE	FALSE	FALSE	FALSE
DCXR.2	chr17	82036309	82036383	-	TRUE	TRUE	TRUE	TRUE	TRUE	FALSE	FALSE	TRUE
DCXR.3	chr17	82036449	82036543	-	TRUE	TRUE	TRUE	FALSE	FALSE	FALSE	FALSE	FALSE
DDX5.1	chr17	64500327	64500548	-	TRUE	TRUE	TRUE	TRUE	FALSE	TRUE	FALSE	TRUE
DDX5.3	chr17	64502070	64502161	-	TRUE	TRUE	TRUE	FALSE	TRUE	TRUE	FALSE	FALSE
DDX5.4	chr17	64502224	64502438	-	TRUE	TRUE	TRUE	TRUE	TRUE	TRUE	FALSE	TRUE
DDX5.5	chr17	64502550	64502925	-	TRUE	TRUE	TRUE	TRUE	TRUE	TRUE	FALSE	TRUE
DNAJC7.5	chr17	41983637	41987818	-	TRUE	TRUE	TRUE	FALSE	TRUE	FALSE	FALSE	FALSE
DUS1L.2	chr17	82058417	82058780	-	TRUE	TRUE	TRUE	TRUE	FALSE	FALSE	FALSE	FALSE
DUS1L.3	chr17	82058819	82059947	-	TRUE	TRUE	TRUE	TRUE	FALSE	FALSE	FALSE	TRUE
DUS1L.4	chr17	82060094	82060700	-	TRUE	TRUE	FALSE	FALSE	FALSE	FALSE	FALSE	FALSE
EFTUD2.5	chr17	44853636	44854268	-	TRUE	TRUE	TRUE	TRUE	TRUE	TRUE	FALSE	FALSE
ELAC2.14	chr17	13005102	13005752	-	TRUE	TRUE	FALSE	FALSE	FALSE	FALSE	FALSE	FALSE
EXOC7.9	chr17	76088123	76088463	-	TRUE	FALSE	FALSE	FALSE	FALSE	FALSE	FALSE	FALSE
EXOC7.13	chr17	76090482	76091142	-	TRUE	FALSE	FALSE	TRUE	FALSE	FALSE	FALSE	FALSE
EXOC7.14	chr17	76091236	76094413	-	TRUE	FALSE	FALSE	TRUE	FALSE	FALSE	FALSE	FALSE
EZH1.2	chr17	42702962	42703739	-	TRUE	TRUE	TRUE	TRUE	FALSE	FALSE	TRUE	FALSE
FAAP100.5	chr17	81547679	81549205	-	TRUE	FALSE	FALSE	TRUE	FALSE	FALSE	FALSE	FALSE
FASN.2	chr17	82079609	82080139	-	TRUE	TRUE	TRUE	TRUE	TRUE	FALSE	FALSE	FALSE
FASN.40	chr17	82093772	82095319	-	TRUE	FALSE	FALSE	FALSE	FALSE	FALSE	FALSE	FALSE
FLII.3	chr17	18245661	18245743	-	TRUE	TRUE	TRUE	FALSE	FALSE	FALSE	FALSE	FALSE
FXR2.1	chr17	7591926	7592253	-	TRUE	TRUE	TRUE	TRUE	FALSE	FALSE	TRUE	FALSE
GGA3.1	chr17	75238390	75238651	-	TRUE	TRUE	FALSE	TRUE	FALSE	FALSE	FALSE	TRUE
GLOD4.7	chr17	776989	778694	-	TRUE	FALSE	FALSE	FALSE	TRUE	FALSE	FALSE	FALSE
GPS2.5	chr17	7313722	7313905	-	TRUE	TRUE	TRUE	TRUE	FALSE	FALSE	FALSE	FALSE
HOXB2.1	chr17	48543748	48544520	-	TRUE	TRUE	FALSE	FALSE	TRUE	TRUE	FALSE	FALSE
HOXB3.2	chr17	48552633	48555530	-	TRUE	TRUE	TRUE	TRUE	TRUE	TRUE	FALSE	FALSE
HOXB6.2	chr17	48598229	48604479	-	TRUE	TRUE	TRUE	TRUE	FALSE	FALSE	TRUE	FALSE
HOXB6.3	chr17	48604616	48604861	-	TRUE	TRUE	FALSE	TRUE	FALSE	FALSE	FALSE	FALSE
HOXB9.1	chr17	48623136	48625752	-	TRUE	TRUE	FALSE	TRUE	FALSE	FALSE	FALSE	FALSE
IFT20.1	chr17	28328734	28329172	-	TRUE	TRUE	TRUE	TRUE	FALSE	FALSE	FALSE	FALSE
ITGAE.3	chr17	3720403	3723287	-	TRUE	TRUE	TRUE	TRUE	TRUE	FALSE	FALSE	TRUE
KANSL1.2	chr17	46032300	46033079	-	TRUE	TRUE	TRUE	TRUE	TRUE	TRUE	FALSE	FALSE
KAT2A.12	chr17	42118404	42119244	-	TRUE	TRUE	TRUE	TRUE	FALSE	FALSE	FALSE	FALSE
KCNAB3.13	chr17	7927827	7929193	-	TRUE	TRUE	FALSE	FALSE	FALSE	FALSE	FALSE	FALSE
KIAA0100.22	chr17	28633752	28633894	-	TRUE	TRUE	FALSE	FALSE	FALSE	FALSE	FALSE	FALSE
KIAA0753.1	chr17	6579865	6589778	-	TRUE	FALSE	FALSE	FALSE	FALSE	FALSE	FALSE	FALSE
KIF18B.2	chr17	44927079	44928025	-	TRUE	TRUE	FALSE	FALSE	TRUE	FALSE	FALSE	FALSE
KIF18B.6	chr17	44932243	44932672	-	TRUE	TRUE	TRUE	TRUE	FALSE	FALSE	FALSE	FALSE
LGALS3BP.1	chr17	78972705	78972969	-	TRUE	TRUE	TRUE	TRUE	FALSE	FALSE	FALSE	FALSE
MED24.1	chr17	40019646	40019784	-	TRUE	FALSE	FALSE	FALSE	FALSE	FALSE	FALSE	FALSE
MED24.7	chr17	40023396	40026155	-	TRUE	TRUE	TRUE	TRUE	FALSE	FALSE	FALSE	FALSE
MED24.20	chr17	40033457	40035116	-	TRUE	TRUE	TRUE	TRUE	FALSE	FALSE	FALSE	FALSE
MED31.1	chr17	6644660	6649981	-	TRUE	TRUE	TRUE	TRUE	TRUE	TRUE	FALSE	TRUE
MED31.2	chr17	6650079	6650355	-	TRUE	TRUE	FALSE	TRUE	TRUE	TRUE	FALSE	TRUE
MKS1.3	chr17	58206548	58207084	-	TRUE	TRUE	TRUE	TRUE	FALSE	FALSE	TRUE	FALSE
MPP3.7	chr17	43816080	43816676	-	TRUE	FALSE	FALSE	FALSE	FALSE	FALSE	FALSE	FALSE
MPP3.11	chr17	43824006	43825755	-	TRUE	TRUE	TRUE	TRUE	FALSE	FALSE	TRUE	FALSE
MRPL27.1	chr17	50368299	50370031	-	TRUE	TRUE	TRUE	TRUE	TRUE	FALSE	FALSE	FALSE
MRPL38.3	chr17	75899675	75900981	-	TRUE	TRUE	TRUE	TRUE	TRUE	FALSE	FALSE	TRUE
MRPL38.5	chr17	75901274	75901711	-	TRUE	TRUE	TRUE	TRUE	TRUE	TRUE	FALSE	FALSE
MTMR4.14	chr17	58508842	58511428	-	TRUE	TRUE	FALSE	TRUE	TRUE	TRUE	FALSE	FALSE
MYBBP1A.4	chr17	4541892	4542463	-	TRUE	FALSE	FALSE	TRUE	FALSE	FALSE	FALSE	FALSE
MYO19.3	chr17	36499161	36500829	-	TRUE	TRUE	TRUE	TRUE	FALSE	FALSE	FALSE	FALSE
NARR.1	chr17	28716062	28716902	-	TRUE	TRUE	TRUE	FALSE	TRUE	FALSE	FALSE	FALSE
NAT9.2	chr17	74772055	74772217	-	TRUE	TRUE	FALSE	TRUE	FALSE	FALSE	FALSE	FALSE
NCBP3.6	chr17	3822053	3824941	-	TRUE	TRUE	TRUE	TRUE	TRUE	FALSE	TRUE	FALSE
NPLOC4.1	chr17	81559417	81565504	-	TRUE	TRUE	TRUE	TRUE	FALSE	FALSE	FALSE	FALSE
NT5C3B.1	chr17	41825658	41827425	-	TRUE	TRUE	TRUE	TRUE	FALSE	FALSE	FALSE	TRUE
P4HB.2	chr17	81845231	81845560	-	TRUE	TRUE	FALSE	TRUE	FALSE	FALSE	FALSE	FALSE
P4HB.10	chr17	81859388	81860326	-	TRUE	TRUE	TRUE	TRUE	FALSE	FALSE	TRUE	FALSE
PFN1.1	chr17	4945998	4946627	-	TRUE	TRUE	TRUE	FALSE	TRUE	TRUE	FALSE	FALSE
PFN1.2	chr17	4946821	4948262	-	TRUE	TRUE	TRUE	FALSE	TRUE	TRUE	FALSE	FALSE
PHF12.3	chr17	28907673	28908782	-	TRUE	TRUE	TRUE	TRUE	FALSE	FALSE	FALSE	TRUE
PIGS.3	chr17	28556267	28556826	-	TRUE	FALSE	FALSE	FALSE	FALSE	FALSE	FALSE	FALSE
PIGS.11	chr17	28571189	28571462	-	TRUE	FALSE	FALSE	TRUE	FALSE	FALSE	FALSE	FALSE
POLG2.3	chr17	64483000	64485727	-	TRUE	TRUE	TRUE	TRUE	FALSE	FALSE	TRUE	FALSE
POLG2.4	chr17	64485869	64490795	-	TRUE	TRUE	TRUE	TRUE	FALSE	FALSE	FALSE	FALSE
PPP1R9B.6	chr17	50140229	50141268	-	TRUE	TRUE	FALSE	FALSE	TRUE	FALSE	FALSE	FALSE
PRPF8.12	chr17	1659549	1659840	-	TRUE	TRUE	TRUE	TRUE	TRUE	TRUE	FALSE	FALSE
PRPSAP1.2	chr17	76313017	76313820	-	TRUE	TRUE	TRUE	TRUE	FALSE	FALSE	TRUE	FALSE
PSMC3IP.4	chr17	42573624	42573818	-	TRUE	TRUE	TRUE	TRUE	FALSE	FALSE	TRUE	TRUE
PTRH2.2	chr17	59700190	59707370	-	TRUE	TRUE	FALSE	FALSE	TRUE	FALSE	FALSE	FALSE
RAB34.6	chr17	28715706	28715799	-	TRUE	FALSE	TRUE	FALSE	FALSE	FALSE	FALSE	FALSE
RFNG.4	chr17	82050007	82050401	-	TRUE	TRUE	TRUE	TRUE	FALSE	FALSE	TRUE	FALSE
RNF43.1	chr17	58354987	58357467	-	TRUE	TRUE	FALSE	TRUE	FALSE	FALSE	FALSE	FALSE
RNFT1.5	chr17	59958445	59960067	-	TRUE	TRUE	FALSE	TRUE	FALSE	TRUE	FALSE	FALSE
RPL23.4	chr17	38853106	38853697	-	TRUE	TRUE	TRUE	TRUE	TRUE	TRUE	FALSE	TRUE
RPL26.1	chr17	8377693	8379795	-	TRUE	TRUE	TRUE	TRUE	TRUE	TRUE	FALSE	TRUE
RPL26.3	chr17	8382316	8382780	-	TRUE	TRUE	FALSE	FALSE	TRUE	TRUE	FALSE	FALSE
SAT2.2	chr17	7626794	7626942	-	TRUE	TRUE	TRUE	TRUE	TRUE	TRUE	FALSE	FALSE
SAT2.4	chr17	7627227	7627362	-	TRUE	TRUE	TRUE	TRUE	FALSE	FALSE	FALSE	TRUE
SGK494.1	chr17	28610700	28611142	-	TRUE	TRUE	TRUE	TRUE	FALSE	FALSE	TRUE	FALSE
SGK494.2	chr17	28611254	28611392	-	TRUE	TRUE	TRUE	FALSE	FALSE	FALSE	FALSE	FALSE
SGK494.7	chr17	28612367	28612617	-	TRUE	TRUE	FALSE	TRUE	FALSE	FALSE	FALSE	FALSE
SGK494.11	chr17	28613689	28614086	-	TRUE	TRUE	TRUE	TRUE	FALSE	FALSE	TRUE	FALSE
SGSH.1	chr17	80211012	80212070	-	TRUE	TRUE	TRUE	TRUE	FALSE	FALSE	FALSE	FALSE
SHMT1.3	chr17	18330672	18333165	-	TRUE	TRUE	FALSE	TRUE	TRUE	FALSE	FALSE	TRUE
SLC25A39.5	chr17	44321232	44321433	-	TRUE	TRUE	TRUE	TRUE	FALSE	FALSE	FALSE	TRUE
SLC25A39.11	chr17	44323578	44324710	-	TRUE	TRUE	TRUE	TRUE	FALSE	FALSE	FALSE	FALSE
SLC35B1.8	chr17	49707069	49707729	-	TRUE	TRUE	TRUE	TRUE	TRUE	FALSE	FALSE	TRUE
SLFN11.2	chr17	35354060	35360242	-	TRUE	FALSE	FALSE	FALSE	TRUE	FALSE	FALSE	FALSE
SLFN11.5	chr17	35367064	35367540	-	TRUE	TRUE	TRUE	TRUE	TRUE	FALSE	TRUE	FALSE
SLFN11.6	chr17	35367701	35373473	-	TRUE	FALSE	FALSE	TRUE	FALSE	FALSE	FALSE	FALSE
SMARCE1.7	chr17	40637573	40642454	-	TRUE	TRUE	TRUE	FALSE	FALSE	TRUE	FALSE	FALSE
SNF8.2	chr17	48931718	48933204	-	TRUE	TRUE	FALSE	TRUE	TRUE	FALSE	FALSE	TRUE
SPAG5.1	chr17	28577771	28578009	-	TRUE	TRUE	TRUE	TRUE	TRUE	FALSE	FALSE	TRUE
SPAG5.2	chr17	28578091	28578217	-	TRUE	TRUE	TRUE	TRUE	TRUE	FALSE	FALSE	FALSE
SPAG5.3	chr17	28578293	28578372	-	TRUE	TRUE	TRUE	FALSE	TRUE	FALSE	FALSE	FALSE
SPAG5.4	chr17	28578529	28578671	-	TRUE	TRUE	TRUE	TRUE	FALSE	TRUE	FALSE	TRUE
SPAG5.8	chr17	28579838	28580008	-	TRUE	TRUE	TRUE	FALSE	FALSE	FALSE	FALSE	FALSE
SPAG5.10	chr17	28583650	28583852	-	TRUE	TRUE	TRUE	TRUE	TRUE	FALSE	FALSE	TRUE
SPAG7.1	chr17	4959644	4959759	-	TRUE	TRUE	FALSE	FALSE	FALSE	FALSE	FALSE	FALSE
STRA13.4	chr17	82019910	82022825	-	TRUE	TRUE	FALSE	FALSE	TRUE	FALSE	FALSE	FALSE
TEPSIN.11	chr17	81237460	81238985	-	TRUE	TRUE	TRUE	TRUE	FALSE	FALSE	TRUE	FALSE
TK1.1	chr17	78174951	78175049	-	TRUE	TRUE	FALSE	FALSE	FALSE	FALSE	FALSE	FALSE
TOP2A.3	chr17	40391641	40392067	-	TRUE	TRUE	TRUE	TRUE	TRUE	TRUE	FALSE	TRUE
TOP2A.4	chr17	40392112	40392217	-	TRUE	TRUE	FALSE	TRUE	FALSE	TRUE	FALSE	TRUE
TRIM65.5	chr17	75892851	75896523	-	TRUE	TRUE	TRUE	TRUE	TRUE	FALSE	FALSE	FALSE
UNC119.2	chr17	28548102	28548591	-	TRUE	TRUE	FALSE	TRUE	FALSE	FALSE	FALSE	FALSE
UNC119.3	chr17	28548706	28552337	-	TRUE	TRUE	TRUE	TRUE	TRUE	FALSE	TRUE	FALSE
UTP6.7	chr17	31878328	31878701	-	TRUE	TRUE	FALSE	TRUE	FALSE	FALSE	FALSE	FALSE
VAMP2.1	chr17	8160872	8161472	-	TRUE	TRUE	TRUE	TRUE	FALSE	TRUE	FALSE	FALSE
VEZF1.5	chr17	57983394	57988078	-	TRUE	FALSE	TRUE	TRUE	FALSE	FALSE	FALSE	FALSE
WDR45B.6	chr17	82625484	82627203	-	TRUE	TRUE	FALSE	TRUE	TRUE	FALSE	FALSE	FALSE
ZNF232.1	chr17	5106534	5108925	-	TRUE	TRUE	FALSE	TRUE	FALSE	FALSE	FALSE	TRUE
ZZEF1.1	chr17	4006971	4008882	-	TRUE	TRUE	FALSE	TRUE	TRUE	TRUE	FALSE	FALSE
CXXC1.4	chr18	50283565	50283704	-	TRUE	TRUE	FALSE	FALSE	FALSE	FALSE	FALSE	FALSE
ENOSF1.11	chr18	691277	693881	-	TRUE	TRUE	TRUE	TRUE	FALSE	FALSE	TRUE	FALSE
EPB41L3.1	chr18	5393479	5394676	-	TRUE	TRUE	FALSE	TRUE	FALSE	TRUE	FALSE	TRUE
EPB41L3.2	chr18	5394794	5395066	-	TRUE	TRUE	TRUE	TRUE	TRUE	TRUE	TRUE	FALSE
MBD1.2	chr18	50271541	50272676	-	TRUE	TRUE	TRUE	TRUE	FALSE	FALSE	FALSE	TRUE
MPPE1.2	chr18	11885044	11885675	-	TRUE	TRUE	FALSE	FALSE	FALSE	FALSE	FALSE	FALSE
NARS.2	chr18	57602487	57602811	-	TRUE	TRUE	TRUE	TRUE	FALSE	TRUE	FALSE	FALSE
NARS.5	chr18	57606752	57607133	-	TRUE	TRUE	TRUE	TRUE	FALSE	TRUE	FALSE	TRUE
RPL17.2	chr18	49489551	49490453	-	TRUE	TRUE	TRUE	TRUE	TRUE	TRUE	FALSE	TRUE
RPL17.3	chr18	49490553	49490792	-	TRUE	TRUE	TRUE	TRUE	TRUE	TRUE	FALSE	TRUE
RPL17.5	chr18	49491446	49491531	-	TRUE	TRUE	TRUE	TRUE	TRUE	FALSE	FALSE	TRUE
RPL17-C18orf32.3	chr18	49489551	49490453	-	TRUE	TRUE	TRUE	TRUE	TRUE	TRUE	FALSE	TRUE
RPL17-C18orf32.4	chr18	49490553	49490792	-	TRUE	TRUE	TRUE	TRUE	TRUE	TRUE	FALSE	TRUE
SS18.3	chr18	26035128	26035830	-	TRUE	TRUE	FALSE	TRUE	FALSE	TRUE	FALSE	FALSE
SS18.4	chr18	26035924	26038554	-	TRUE	FALSE	FALSE	FALSE	FALSE	FALSE	FALSE	FALSE
THOC1.2	chr18	215505	216485	-	TRUE	TRUE	TRUE	TRUE	TRUE	TRUE	FALSE	TRUE
THOC1.8	chr18	225140	225336	-	TRUE	TRUE	TRUE	TRUE	FALSE	TRUE	FALSE	FALSE
TMX3.7	chr18	68687766	68691294	-	TRUE	FALSE	FALSE	FALSE	FALSE	FALSE	FALSE	FALSE
AKAP8L.5	chr19	15397856	15398629	-	TRUE	FALSE	FALSE	FALSE	FALSE	FALSE	FALSE	FALSE
AKAP8L.7	chr19	15399411	15400294	-	TRUE	TRUE	FALSE	FALSE	FALSE	FALSE	FALSE	FALSE
AKT1S1.1	chr19	49870061	49871546	-	TRUE	TRUE	FALSE	FALSE	FALSE	FALSE	FALSE	FALSE
AKT2.1	chr19	40233952	40235044	-	TRUE	FALSE	FALSE	FALSE	TRUE	FALSE	FALSE	FALSE
AKT2.5	chr19	40236386	40237968	-	TRUE	TRUE	TRUE	TRUE	FALSE	FALSE	TRUE	FALSE
AKT2.7	chr19	40238974	40240044	-	TRUE	TRUE	TRUE	TRUE	FALSE	FALSE	FALSE	FALSE
ALKBH6.2	chr19	36010684	36010893	-	TRUE	TRUE	TRUE	TRUE	FALSE	FALSE	TRUE	TRUE
ALKBH6.4	chr19	36011465	36013020	-	TRUE	TRUE	TRUE	TRUE	FALSE	FALSE	FALSE	TRUE
ALKBH6.5	chr19	36013090	36013343	-	TRUE	TRUE	TRUE	FALSE	FALSE	FALSE	FALSE	FALSE
APBA3.9	chr19	3759601	3759688	-	TRUE	TRUE	FALSE	FALSE	FALSE	FALSE	FALSE	FALSE
ASF1B.1	chr19	14120666	14121531	-	TRUE	TRUE	TRUE	TRUE	FALSE	FALSE	TRUE	FALSE
C19orf12.1	chr19	29702978	29705273	-	TRUE	TRUE	TRUE	TRUE	FALSE	FALSE	TRUE	FALSE
C19orf43.2	chr19	12731558	12734312	-	TRUE	TRUE	TRUE	TRUE	TRUE	TRUE	FALSE	TRUE
C19orf48.4	chr19	50802615	50803552	-	TRUE	TRUE	TRUE	FALSE	TRUE	TRUE	FALSE	FALSE
CARD8.7	chr19	48232494	48234402	-	TRUE	TRUE	FALSE	TRUE	FALSE	FALSE	FALSE	FALSE
CD320.4	chr19	8305157	8308148	-	TRUE	TRUE	TRUE	FALSE	FALSE	FALSE	FALSE	FALSE
CDC37.5	chr19	10395344	10395434	-	TRUE	TRUE	TRUE	TRUE	FALSE	FALSE	FALSE	FALSE
CEP89.18	chr19	32966467	32971835	-	TRUE	TRUE	TRUE	TRUE	FALSE	FALSE	TRUE	FALSE
CHMP2A.5	chr19	58554237	58554864	-	TRUE	TRUE	TRUE	TRUE	FALSE	FALSE	TRUE	FALSE
COPE.7	chr19	18907113	18910970	-	TRUE	TRUE	FALSE	TRUE	FALSE	FALSE	FALSE	TRUE
COQ8B.9	chr19	40705182	40705324	-	TRUE	TRUE	FALSE	TRUE	FALSE	FALSE	FALSE	FALSE
DDX39A.5	chr19	14409874	14410215	-	TRUE	TRUE	TRUE	TRUE	TRUE	TRUE	FALSE	TRUE
DHPS.2	chr19	12676143	12677107	-	TRUE	TRUE	TRUE	TRUE	FALSE	FALSE	FALSE	TRUE
DNMT1.8	chr19	10139818	10140045	-	TRUE	TRUE	TRUE	TRUE	FALSE	FALSE	FALSE	TRUE
DNMT1.11	chr19	10141190	10142027	-	TRUE	TRUE	TRUE	TRUE	FALSE	FALSE	FALSE	TRUE
EEF2.1	chr19	3976748	3977214	-	TRUE	TRUE	FALSE	FALSE	TRUE	TRUE	FALSE	FALSE
EEF2.4	chr19	3978173	3979328	-	TRUE	TRUE	TRUE	FALSE	TRUE	TRUE	FALSE	FALSE
EEF2.5	chr19	3979437	3979807	-	TRUE	TRUE	TRUE	TRUE	TRUE	TRUE	FALSE	FALSE
EIF3G.4	chr19	10116075	10116799	-	TRUE	TRUE	TRUE	TRUE	FALSE	FALSE	FALSE	TRUE
EIF3G.6	chr19	10117189	10118667	-	TRUE	TRUE	TRUE	TRUE	TRUE	FALSE	FALSE	TRUE
FBXL12.2	chr19	9814670	9818544	-	TRUE	TRUE	TRUE	TRUE	FALSE	FALSE	FALSE	FALSE
FBXO17.1	chr19	38942752	38944968	-	TRUE	TRUE	TRUE	TRUE	FALSE	FALSE	TRUE	FALSE
FBXO17.2	chr19	38945105	38946471	-	TRUE	TRUE	TRUE	TRUE	FALSE	FALSE	TRUE	FALSE
FBXO17.3	chr19	38946606	38948566	-	TRUE	TRUE	FALSE	TRUE	TRUE	FALSE	FALSE	FALSE
GSK3A.5	chr19	42233384	42234352	-	TRUE	TRUE	TRUE	TRUE	TRUE	FALSE	FALSE	TRUE
HNRNPL.1	chr19	38836781	38837383	-	TRUE	TRUE	TRUE	TRUE	TRUE	TRUE	FALSE	TRUE
HNRNPL.3	chr19	38837652	38838396	-	TRUE	TRUE	FALSE	TRUE	TRUE	TRUE	FALSE	TRUE
HNRNPL.5	chr19	38839016	38840095	-	TRUE	TRUE	TRUE	TRUE	TRUE	TRUE	FALSE	TRUE
HNRNPL.6	chr19	38840377	38840487	-	TRUE	TRUE	TRUE	TRUE	FALSE	FALSE	TRUE	FALSE
HNRNPL.7	chr19	38840560	38843841	-	TRUE	TRUE	TRUE	TRUE	TRUE	TRUE	FALSE	TRUE
HNRNPL.9	chr19	38844103	38845647	-	TRUE	TRUE	FALSE	TRUE	TRUE	TRUE	FALSE	FALSE
IPO5P1.1	chr19	23260117	23260863	-	TRUE	TRUE	FALSE	TRUE	FALSE	FALSE	FALSE	FALSE
IRF3.7	chr19	49664847	49665483	-	TRUE	TRUE	TRUE	TRUE	FALSE	FALSE	FALSE	FALSE
ISYNA1.6	chr19	18436480	18436683	-	TRUE	TRUE	TRUE	TRUE	FALSE	FALSE	TRUE	FALSE
KHSRP.1	chr19	6414121	6415140	-	TRUE	TRUE	TRUE	TRUE	FALSE	FALSE	TRUE	FALSE
LIG1.16	chr19	48137689	48139970	-	TRUE	TRUE	TRUE	TRUE	FALSE	FALSE	TRUE	FALSE
LINC00665.4	chr19	36322226	36330252	-	TRUE	TRUE	TRUE	TRUE	FALSE	FALSE	TRUE	FALSE
LSM4.1	chr19	18307556	18309677	-	TRUE	TRUE	FALSE	FALSE	TRUE	FALSE	FALSE	FALSE
LSM7.2	chr19	2324197	2328386	-	TRUE	TRUE	TRUE	TRUE	FALSE	FALSE	FALSE	TRUE
MBD3.6	chr19	1585215	1592521	-	TRUE	TRUE	TRUE	TRUE	FALSE	FALSE	FALSE	FALSE
MBOAT7.2	chr19	54178942	54180772	-	TRUE	TRUE	TRUE	TRUE	FALSE	FALSE	TRUE	FALSE
MLLT1.6	chr19	6218042	6222120	-	TRUE	TRUE	FALSE	FALSE	FALSE	FALSE	FALSE	FALSE
MZF1.1	chr19	58563505	58569276	-	TRUE	TRUE	TRUE	TRUE	FALSE	FALSE	TRUE	FALSE
MZF1.5	chr19	58571430	58573054	-	TRUE	FALSE	TRUE	FALSE	FALSE	FALSE	TRUE	FALSE
NDUFB7.2	chr19	14566934	14571888	-	TRUE	TRUE	TRUE	TRUE	FALSE	FALSE	FALSE	FALSE
PIH1D1.6	chr19	49448063	49449474	-	TRUE	TRUE	TRUE	TRUE	FALSE	FALSE	FALSE	TRUE
PLEKHJ1.1	chr19	2233906	2233997	-	TRUE	TRUE	FALSE	TRUE	FALSE	FALSE	FALSE	FALSE
PLEKHJ1.3	chr19	2234241	2235761	-	TRUE	TRUE	TRUE	TRUE	TRUE	FALSE	FALSE	FALSE
PTOV1-AS2.1	chr19	49857073	49858346	-	TRUE	TRUE	TRUE	TRUE	FALSE	FALSE	TRUE	FALSE
RPL18.1	chr19	48615448	48615876	-	TRUE	TRUE	FALSE	TRUE	TRUE	TRUE	FALSE	TRUE
RPL18.3	chr19	48616203	48616725	-	TRUE	TRUE	TRUE	FALSE	TRUE	TRUE	FALSE	FALSE
RPL18.4	chr19	48616825	48617315	-	TRUE	TRUE	FALSE	FALSE	TRUE	TRUE	FALSE	FALSE
RPS16.1	chr19	39433419	39433521	-	TRUE	TRUE	TRUE	FALSE	TRUE	TRUE	FALSE	FALSE
RPS16.2	chr19	39433570	39433664	-	TRUE	TRUE	TRUE	TRUE	TRUE	TRUE	FALSE	TRUE
RPS16.3	chr19	39433762	39435606	-	TRUE	TRUE	TRUE	TRUE	TRUE	TRUE	FALSE	TRUE
SMG9.5	chr19	43734496	43737596	-	TRUE	TRUE	TRUE	TRUE	TRUE	FALSE	FALSE	FALSE
SUGP1.9	chr19	19303449	19303723	-	TRUE	TRUE	FALSE	TRUE	FALSE	FALSE	FALSE	FALSE
SUGP1.10	chr19	19303848	19305848	-	TRUE	TRUE	TRUE	TRUE	FALSE	FALSE	FALSE	FALSE
SUGP2.1	chr19	18993741	18994365	-	TRUE	TRUE	TRUE	TRUE	FALSE	FALSE	TRUE	FALSE
SUGP2.2	chr19	18994487	18995143	-	TRUE	TRUE	TRUE	TRUE	FALSE	FALSE	FALSE	FALSE
SYMPK.5	chr19	45818147	45821383	-	TRUE	TRUE	TRUE	TRUE	FALSE	FALSE	FALSE	FALSE
TMEM147-AS1.1	chr19	35541585	35541750	-	TRUE	TRUE	TRUE	TRUE	TRUE	FALSE	FALSE	FALSE
TMEM147-AS1.2	chr19	35542075	35542910	-	TRUE	TRUE	TRUE	TRUE	FALSE	FALSE	FALSE	FALSE
TMEM147-AS1.3	chr19	35543274	35545936	-	TRUE	TRUE	TRUE	TRUE	FALSE	FALSE	TRUE	FALSE
TNPO2.10	chr19	12705600	12705681	-	TRUE	TRUE	FALSE	FALSE	FALSE	FALSE	FALSE	FALSE
TNPO2.11	chr19	12705769	12706195	-	TRUE	FALSE	FALSE	FALSE	TRUE	FALSE	FALSE	FALSE
TNPO2.18	chr19	12715170	12715242	-	TRUE	TRUE	FALSE	FALSE	FALSE	FALSE	FALSE	FALSE
TRMT1.9	chr19	13110002	13110157	-	TRUE	FALSE	FALSE	FALSE	TRUE	FALSE	FALSE	FALSE
TYK2.5	chr19	10353647	10354041	-	TRUE	TRUE	TRUE	TRUE	FALSE	FALSE	TRUE	FALSE
U2AF1L4.1	chr19	35742804	35743154	-	TRUE	TRUE	TRUE	TRUE	FALSE	FALSE	FALSE	FALSE
UBE2S.1	chr19	55401763	55404287	-	TRUE	TRUE	TRUE	FALSE	TRUE	TRUE	FALSE	FALSE
WIZ.4	chr19	15425769	15426981	-	TRUE	TRUE	TRUE	TRUE	FALSE	FALSE	TRUE	FALSE
YIF1B.3	chr19	38307522	38307596	-	TRUE	TRUE	FALSE	FALSE	FALSE	TRUE	FALSE	FALSE
ZNF266.4	chr19	9418632	9418761	-	TRUE	TRUE	TRUE	TRUE	FALSE	FALSE	FALSE	FALSE
ZNF266.5	chr19	9418896	9419050	-	TRUE	TRUE	TRUE	TRUE	FALSE	FALSE	FALSE	FALSE
ZNF529.1	chr19	36548323	36551876	-	TRUE	TRUE	TRUE	TRUE	FALSE	FALSE	TRUE	FALSE
ZNF550.1	chr19	57543244	57543650	-	TRUE	TRUE	TRUE	TRUE	FALSE	FALSE	FALSE	TRUE
ZNF550.2	chr19	57544584	57546456	-	TRUE	TRUE	TRUE	TRUE	TRUE	FALSE	FALSE	FALSE
ZNF677.1	chr19	53238558	53243743	-	TRUE	TRUE	TRUE	TRUE	FALSE	FALSE	FALSE	FALSE
ZNF780A.1	chr19	40072650	40072836	-	TRUE	TRUE	TRUE	TRUE	FALSE	TRUE	FALSE	TRUE
ZNF841.6	chr19	52093972	52095574	-	TRUE	FALSE	FALSE	TRUE	FALSE	FALSE	FALSE	FALSE
ZSCAN18.2	chr19	58086267	58086905	-	TRUE	TRUE	TRUE	TRUE	FALSE	FALSE	TRUE	FALSE
ZSCAN18.4	chr19	58087405	58088687	-	TRUE	TRUE	TRUE	TRUE	FALSE	FALSE	FALSE	FALSE
AAMP.4	chr2	218265683	218265830	-	TRUE	TRUE	TRUE	FALSE	TRUE	FALSE	FALSE	FALSE
AAMP.6	chr2	218266148	218266442	-	TRUE	TRUE	TRUE	FALSE	TRUE	TRUE	FALSE	FALSE
ACTR1B.6	chr2	97658644	97658878	-	TRUE	TRUE	TRUE	TRUE	FALSE	FALSE	FALSE	FALSE
ADCY3.1	chr2	24820115	24820723	-	TRUE	TRUE	TRUE	TRUE	FALSE	FALSE	FALSE	FALSE
ATL2.1	chr2	38296591	38298143	-	TRUE	TRUE	TRUE	TRUE	FALSE	FALSE	FALSE	FALSE
AUP1.5	chr2	74527839	74527939	-	TRUE	TRUE	TRUE	TRUE	TRUE	FALSE	FALSE	TRUE
AUP1.6	chr2	74528007	74528247	-	TRUE	TRUE	TRUE	TRUE	TRUE	TRUE	FALSE	TRUE
AUP1.8	chr2	74528490	74528750	-	TRUE	TRUE	TRUE	FALSE	TRUE	TRUE	FALSE	FALSE
AUP1.9	chr2	74529283	74529361	-	TRUE	FALSE	FALSE	FALSE	TRUE	FALSE	FALSE	FALSE
C2orf68.2	chr2	85609587	85611667	-	TRUE	TRUE	TRUE	TRUE	FALSE	FALSE	FALSE	FALSE
CCDC142.8	chr2	74481539	74481816	-	TRUE	TRUE	FALSE	FALSE	FALSE	FALSE	FALSE	FALSE
CCDC93.3	chr2	117935580	117936701	-	TRUE	TRUE	TRUE	TRUE	FALSE	FALSE	FALSE	FALSE
[truncated: 3,474 more rows]
