# Supplementary material for: DRUID: a pipeline for transcriptome-wide measurements of mRNA stability
Source: RNA. 2018 May;24(5):623–32. doi: 10.1261/rna.062877.117 (PMC5900561; doi:10.1261/rna.062877.117)
Supplement: Supplemental Material [file supp_062877.117_Supplemental_Table_S2.csv]

	chromosome	start	end	strand	passed abundance threshold replicate one	passed abundance threshold replicate two	well behaved in replicate one	well behaved in replicate two
Angel2.5	chr1	190941296	190942120	+	TRUE	TRUE	TRUE	FALSE
Arl8a.1	chr1	135147101	135152470	+	TRUE	FALSE	TRUE	FALSE
Arpc2.9	chr1	74264454	74267770	+	TRUE	TRUE	TRUE	TRUE
Atg16l1.17	chr1	87789620	87790585	+	TRUE	FALSE	TRUE	FALSE
Atic.14	chr1	71576800	71577785	+	TRUE	TRUE	TRUE	TRUE
Bzw1.10	chr1	58403754	58404231	+	TRUE	TRUE	FALSE	TRUE
Ccnt2.5	chr1	127795318	127797840	+	TRUE	TRUE	FALSE	FALSE
Ccnt2.6	chr1	127797887	127799389	+	TRUE	TRUE	TRUE	FALSE
Ccnt2.8	chr1	127801677	127802161	+	TRUE	TRUE	FALSE	FALSE
Cd34.6	chr1	194958863	194959065	+	TRUE	TRUE	FALSE	FALSE
Copa.15	chr1	172109926	172110488	+	TRUE	TRUE	FALSE	FALSE
Cops8.6	chr1	90611038	90611539	+	TRUE	FALSE	FALSE	FALSE
Cox20.3	chr1	178322006	178322480	+	TRUE	TRUE	FALSE	FALSE
Cyb5r1.5	chr1	134407704	134408403	+	TRUE	TRUE	FALSE	FALSE
Cyb5r1.6	chr1	134408488	134409600	+	TRUE	TRUE	TRUE	TRUE
Cyb5r1.8	chr1	134410593	134410906	+	TRUE	TRUE	FALSE	TRUE
Dcaf8.10	chr1	172187461	172188938	+	TRUE	TRUE	FALSE	FALSE
Dcaf8.11	chr1	172189070	172192517	+	TRUE	TRUE	TRUE	FALSE
Eef1b2.2	chr1	63177877	63178438	+	TRUE	TRUE	TRUE	FALSE
Farp2.13	chr1	93579999	93599922	+	TRUE	TRUE	FALSE	FALSE
Gas5.1	chr1	161037548	161037994	+	TRUE	TRUE	TRUE	FALSE
Gas5.3	chr1	161038273	161038456	+	TRUE	TRUE	TRUE	FALSE
Gmppa.1	chr1	75436012	75436777	+	TRUE	TRUE	FALSE	FALSE
Gmppa.9	chr1	75441828	75441984	+	TRUE	TRUE	FALSE	FALSE
Gmppa.10	chr1	75442032	75442184	+	TRUE	FALSE	FALSE	FALSE
Hspe1.2	chr1	55089216	55090712	+	TRUE	TRUE	TRUE	TRUE
Il10.4	chr1	131022555	131024175	+	TRUE	TRUE	FALSE	FALSE
Il1rl1.2	chr1	40440829	40441291	+	TRUE	FALSE	TRUE	FALSE
Il1rl1.3	chr1	40441503	40442305	+	TRUE	TRUE	TRUE	TRUE
Il1rl1.4	chr1	40442481	40442598	+	TRUE	TRUE	FALSE	FALSE
Il1rl1.5	chr1	40442762	40444333	+	TRUE	TRUE	FALSE	TRUE
Il1rl1.6	chr1	40444403	40446086	+	TRUE	TRUE	TRUE	TRUE
Il1rl1.7	chr1	40446229	40446529	+	TRUE	TRUE	FALSE	FALSE
Inha.1	chr1	75508470	75509333	+	TRUE	TRUE	FALSE	FALSE
Map4k4.14	chr1	39999975	40000623	+	TRUE	FALSE	FALSE	FALSE
Mff.6	chr1	82741977	82747082	+	TRUE	TRUE	FALSE	FALSE
Nop58.7	chr1	59702948	59704062	+	TRUE	TRUE	TRUE	TRUE
Phlda3.1	chr1	135766895	135768477	+	TRUE	TRUE	FALSE	TRUE
Ptma.2	chr1	86529245	86529455	+	TRUE	TRUE	TRUE	TRUE
Ptma.3	chr1	86529553	86529730	+	TRUE	TRUE	TRUE	TRUE
Ptma.4	chr1	86529805	86529964	+	TRUE	TRUE	TRUE	TRUE
Rab3gap2.24	chr1	185263860	185266900	+	TRUE	TRUE	FALSE	FALSE
Rbbp5.13	chr1	132498122	132503763	+	TRUE	FALSE	TRUE	FALSE
Sept2.5	chr1	93497465	93499011	+	TRUE	FALSE	TRUE	FALSE
Sept2.10	chr1	93503519	93505543	+	TRUE	TRUE	FALSE	FALSE
Slc4a3.8	chr1	75550936	75551246	+	TRUE	FALSE	FALSE	FALSE
Sned1.18	chr1	93281351	93281651	+	TRUE	FALSE	FALSE	FALSE
Sned1.24	chr1	93284667	93285795	+	TRUE	FALSE	FALSE	FALSE
Sned1.26	chr1	93286095	93286927	+	TRUE	TRUE	FALSE	FALSE
Sned1.27	chr1	93287024	93289307	+	TRUE	TRUE	FALSE	FALSE
Stk16.3	chr1	75212145	75212599	+	TRUE	TRUE	FALSE	FALSE
Stk16.4	chr1	75212734	75212885	+	TRUE	TRUE	TRUE	TRUE
Stk16.5	chr1	75213007	75213112	+	TRUE	TRUE	FALSE	FALSE
Taf1a.8	chr1	183405963	183406543	+	TRUE	TRUE	TRUE	TRUE
Tagln2.3	chr1	172505936	172506185	+	TRUE	FALSE	FALSE	FALSE
Tcea1.6	chr1	4890797	4891914	+	TRUE	TRUE	TRUE	TRUE
Tmem81.1	chr1	132506497	132507164	+	TRUE	TRUE	FALSE	FALSE
Ubxn4.11	chr1	128272953	128274801	+	TRUE	TRUE	FALSE	FALSE
Ubxn4.12	chr1	128275005	128276956	+	TRUE	TRUE	FALSE	FALSE
Unc50.5	chr1	37437479	37438681	+	TRUE	TRUE	FALSE	FALSE
Vamp4.7	chr1	162592678	162597048	+	TRUE	TRUE	FALSE	FALSE
A230046K03Rik.25	chr10	83581392	83583254	+	TRUE	FALSE	FALSE	FALSE
Armt1.4	chr10	4450810	4453471	+	TRUE	TRUE	FALSE	FALSE
Atp5b.5	chr10	128085627	128086037	+	TRUE	TRUE	TRUE	FALSE
Atp5b.7	chr10	128086421	128088320	+	TRUE	TRUE	TRUE	TRUE
Atp5d.1	chr10	80142607	80143831	+	TRUE	TRUE	TRUE	TRUE
Bclaf1.6	chr10	20326100	20328101	+	TRUE	TRUE	TRUE	TRUE
Bclaf1.9	chr10	20332262	20333391	+	TRUE	TRUE	TRUE	TRUE
Bsg.1	chr10	79704585	79708696	+	TRUE	FALSE	TRUE	FALSE
C920009B18Rik.1	chr10	22306865	22307166	+	TRUE	TRUE	TRUE	FALSE
Ccdc59.2	chr10	105842849	105845349	+	TRUE	TRUE	FALSE	FALSE
Cdk17.16	chr10	93239044	93239587	+	TRUE	TRUE	FALSE	TRUE
Cdk4.1	chr10	127063760	127064219	+	TRUE	TRUE	FALSE	TRUE
Cdk4.2	chr10	127064454	127064584	+	TRUE	TRUE	FALSE	FALSE
Cdk4.5	chr10	127065265	127065952	+	TRUE	TRUE	TRUE	FALSE
Cnn2.1	chr10	79988741	79991359	+	TRUE	TRUE	FALSE	FALSE
Cs.7	chr10	128358534	128359169	+	TRUE	FALSE	FALSE	FALSE
Csrp2.5	chr10	110938731	110939210	+	TRUE	TRUE	FALSE	FALSE
Ctgf.4	chr10	24596944	24597314	+	TRUE	TRUE	FALSE	FALSE
Dazap1.6	chr10	80278282	80280928	+	TRUE	TRUE	FALSE	FALSE
Dazap1.7	chr10	80281012	80283023	+	TRUE	TRUE	FALSE	FALSE
Dctn2.5	chr10	127275056	127275823	+	TRUE	TRUE	FALSE	FALSE
Dctn2.12	chr10	127277939	127278119	+	TRUE	TRUE	FALSE	FALSE
Ddit3.1	chr10	127290892	127293711	+	TRUE	TRUE	FALSE	FALSE
Ddit3.2	chr10	127293760	127295320	+	TRUE	TRUE	FALSE	TRUE
Dnajc14.2	chr10	128807621	128814037	+	TRUE	FALSE	FALSE	FALSE
Eef2.5	chr10	81179260	81179345	+	TRUE	FALSE	TRUE	FALSE
Eef2.8	chr10	81180078	81180152	+	TRUE	TRUE	FALSE	TRUE
Eef2.9	chr10	81180412	81180564	+	TRUE	TRUE	FALSE	TRUE
Eef2.11	chr10	81181158	81181227	+	TRUE	TRUE	FALSE	FALSE
Eef2.12	chr10	81181411	81181492	+	TRUE	TRUE	TRUE	FALSE
Eef2.13	chr10	81181626	81181888	+	TRUE	TRUE	TRUE	FALSE
Epb41l2.16	chr10	25504260	25506174	+	TRUE	TRUE	FALSE	TRUE
Gpx4.4	chr10	80055120	80055922	+	TRUE	TRUE	TRUE	FALSE
Hbs1l.7	chr10	21342565	21345076	+	TRUE	TRUE	FALSE	FALSE
Hcfc2.14	chr10	82739266	82741280	+	TRUE	TRUE	FALSE	FALSE
Hsf2.10	chr10	57506303	57511443	+	TRUE	TRUE	FALSE	FALSE
Lss.17	chr10	76547541	76549219	+	TRUE	TRUE	TRUE	FALSE
Lss.20	chr10	76550756	76552319	+	TRUE	TRUE	FALSE	FALSE
Lta4h.16	chr10	93480787	93482249	+	TRUE	TRUE	FALSE	FALSE
Map2k2.7	chr10	81119704	81121042	+	TRUE	TRUE	FALSE	FALSE
Map2k2.9	chr10	81121965	81122566	+	TRUE	TRUE	FALSE	FALSE
Mum1.3	chr10	80229081	80230056	+	TRUE	TRUE	FALSE	FALSE
Mum1.7	chr10	80236182	80238314	+	TRUE	TRUE	TRUE	TRUE
Mum1.8	chr10	80238392	80238859	+	TRUE	TRUE	FALSE	TRUE
Nap1l1.12	chr10	111494825	111495324	+	TRUE	TRUE	TRUE	FALSE
Nap1l1.13	chr10	111495376	111496039	+	TRUE	TRUE	FALSE	FALSE
Oaz1.1	chr10	80826906	80828236	+	TRUE	TRUE	FALSE	FALSE
Oaz1-ps.1	chr10	80826906	80828236	+	TRUE	TRUE	FALSE	FALSE
Pan2.13	chr10	128314317	128314447	+	TRUE	FALSE	FALSE	FALSE
Prim1.6	chr10	128021732	128022862	+	TRUE	TRUE	FALSE	FALSE
Prim1.7	chr10	128022973	128023582	+	TRUE	TRUE	FALSE	FALSE
Psap.5	chr10	60294731	60294964	+	TRUE	TRUE	FALSE	FALSE
Psap.7	chr10	60296003	60296304	+	TRUE	TRUE	FALSE	FALSE
Ptbp1.9	chr10	79860970	79862013	+	TRUE	TRUE	FALSE	TRUE
Ptbp1.10	chr10	79862048	79862448	+	TRUE	TRUE	TRUE	TRUE
Ptges3.3	chr10	128069286	128070133	+	TRUE	TRUE	TRUE	TRUE
Pym1.2	chr10	128765392	128765609	+	TRUE	TRUE	TRUE	FALSE
Rps15.2	chr10	80292861	80293641	+	TRUE	TRUE	FALSE	FALSE
Rufy2.15	chr10	63007769	63009355	+	TRUE	TRUE	FALSE	FALSE
Sar1a.5	chr10	61686479	61689773	+	TRUE	TRUE	FALSE	TRUE
Sgk1.8	chr10	21996355	21996558	+	TRUE	FALSE	TRUE	FALSE
Sgk1.9	chr10	21996672	21996978	+	TRUE	TRUE	TRUE	TRUE
Sgk1.10	chr10	21997103	21997341	+	TRUE	TRUE	FALSE	FALSE
Sgk1.11	chr10	21997438	21997897	+	TRUE	TRUE	FALSE	TRUE
Sgk1.13	chr10	21998250	21998659	+	TRUE	TRUE	TRUE	TRUE
Smarcc2.27	chr10	128488360	128488895	+	TRUE	TRUE	FALSE	FALSE
Sppl2b.14	chr10	80866661	80867399	+	TRUE	TRUE	FALSE	FALSE
Tle2.4	chr10	81576643	81577628	+	TRUE	FALSE	FALSE	FALSE
Tle2.19	chr10	81589497	81590224	+	TRUE	TRUE	FALSE	FALSE
Tysnd1.1	chr10	61696743	61698297	+	TRUE	TRUE	FALSE	FALSE
Ube2n.2	chr10	95541452	95541637	+	TRUE	TRUE	TRUE	FALSE
Zfc3h1.32	chr10	115430755	115431402	+	TRUE	TRUE	TRUE	FALSE
Zfc3h1.33	chr10	115431443	115431702	+	TRUE	TRUE	FALSE	TRUE
Zfc3h1.34	chr10	115431766	115431895	+	TRUE	TRUE	TRUE	FALSE
Zwint.7	chr10	72657389	72667898	+	TRUE	TRUE	TRUE	TRUE
2410006H16Rik.3	chr11	62603647	62604402	+	TRUE	TRUE	FALSE	FALSE
Aebp1.1	chr11	5862399	5863938	+	TRUE	TRUE	FALSE	FALSE
Aebp1.6	chr11	5865454	5866432	+	TRUE	TRUE	TRUE	FALSE
Aebp1.7	chr11	5866511	5866919	+	TRUE	TRUE	TRUE	FALSE
Aebp1.8	chr11	5867001	5867094	+	TRUE	TRUE	FALSE	FALSE
Aebp1.9	chr11	5867152	5867639	+	TRUE	TRUE	TRUE	FALSE
Aebp1.11	chr11	5867960	5868296	+	TRUE	TRUE	FALSE	FALSE
Aebp1.13	chr11	5868620	5868730	+	TRUE	FALSE	FALSE	FALSE
Aebp1.15	chr11	5869189	5869413	+	TRUE	TRUE	FALSE	FALSE
Aebp1.17	chr11	5869887	5870075	+	TRUE	TRUE	FALSE	FALSE
Aebp1.19	chr11	5870654	5870752	+	TRUE	TRUE	FALSE	FALSE
Aebp1.20	chr11	5870853	5871244	+	TRUE	TRUE	FALSE	FALSE
Aoc2.1	chr11	101326684	101328343	+	TRUE	FALSE	FALSE	FALSE
Aurkb.4	chr11	69048366	69048505	+	TRUE	FALSE	FALSE	FALSE
Aurkb.7	chr11	69050477	69050899	+	TRUE	FALSE	TRUE	FALSE
Casc3.11	chr11	98829429	98831287	+	TRUE	FALSE	FALSE	FALSE
Cbx1.5	chr11	96806765	96808183	+	TRUE	TRUE	FALSE	FALSE
Ccl2.1	chr11	82035738	82036482	+	TRUE	TRUE	FALSE	TRUE
Ccl2.2	chr11	82036601	82036925	+	TRUE	TRUE	FALSE	FALSE
Ccl7.1	chr11	82045860	82046517	+	TRUE	TRUE	FALSE	TRUE
Ccl7.2	chr11	82046630	82046984	+	TRUE	TRUE	FALSE	FALSE
Cct4.8	chr11	22999173	23000857	+	TRUE	TRUE	TRUE	FALSE
Cct4.9	chr11	23000955	23001361	+	TRUE	TRUE	TRUE	FALSE
Clk4.2	chr11	51267332	51271799	+	TRUE	TRUE	TRUE	FALSE
Clk4.3	chr11	51272023	51273077	+	TRUE	TRUE	FALSE	FALSE
Clk4.4	chr11	51273169	51273559	+	TRUE	TRUE	TRUE	FALSE
Cnot8.6	chr11	58115376	58117438	+	TRUE	TRUE	FALSE	TRUE
Col1a1.22	chr11	94943060	94943342	+	TRUE	FALSE	FALSE	FALSE
Col1a1.43	chr11	94948814	94949180	+	TRUE	TRUE	FALSE	FALSE
Col1a1.47	chr11	94950205	94950290	+	TRUE	TRUE	TRUE	FALSE
Cuedc1.6	chr11	88184718	88187060	+	TRUE	TRUE	FALSE	FALSE
Ddx52.7	chr11	83951363	83952111	+	TRUE	TRUE	FALSE	FALSE
Dlg4.8	chr11	70031790	70039022	+	TRUE	TRUE	FALSE	FALSE
Dlg4.17	chr11	70042744	70043657	+	TRUE	TRUE	FALSE	FALSE
Dlg4.18	chr11	70043768	70044275	+	TRUE	TRUE	TRUE	FALSE
Efemp1.7	chr11	28915781	28916849	+	TRUE	TRUE	FALSE	FALSE
Efemp1.8	chr11	28916970	28921402	+	TRUE	TRUE	FALSE	FALSE
Efemp1.10	chr11	28921807	28926156	+	TRUE	TRUE	FALSE	FALSE
Eif1.2	chr11	100320830	100320947	+	TRUE	TRUE	FALSE	FALSE
Eif1.3	chr11	100321050	100321316	+	TRUE	TRUE	TRUE	FALSE
Elac2.24	chr11	65001214	65001831	+	TRUE	TRUE	FALSE	FALSE
Fam64a.3	chr11	72045259	72045678	+	TRUE	TRUE	FALSE	FALSE
Fam64a.4	chr11	72045775	72046339	+	TRUE	TRUE	FALSE	TRUE
Fam64a.5	chr11	72046394	72046686	+	TRUE	TRUE	FALSE	FALSE
Fkbp10.7	chr11	100422819	100423084	+	TRUE	FALSE	FALSE	FALSE
Fxr2.8	chr11	69648976	69649149	+	TRUE	TRUE	TRUE	FALSE
G3bp1.6	chr11	55493542	55495252	+	TRUE	TRUE	TRUE	TRUE
G3bp1.11	chr11	55498668	55499458	+	TRUE	TRUE	TRUE	TRUE
Gm15772.1	chr11	68901625	68902269	+	TRUE	TRUE	FALSE	TRUE
Grn.1	chr11	102430541	102432964	+	TRUE	FALSE	FALSE	FALSE
Grn.10	chr11	102435492	102435708	+	TRUE	TRUE	FALSE	FALSE
Hnrnph1.2	chr11	50378428	50379467	+	TRUE	FALSE	FALSE	FALSE
Hnrnph1.3	chr11	50379624	50379820	+	TRUE	TRUE	TRUE	FALSE
Hnrnph1.4	chr11	50379965	50381458	+	TRUE	TRUE	FALSE	FALSE
Hnrnph1.5	chr11	50381598	50382536	+	TRUE	TRUE	FALSE	FALSE
Hnrnph1.7	chr11	50382872	50382927	+	TRUE	TRUE	TRUE	FALSE
Hnrnph1.9	chr11	50383315	50383679	+	TRUE	TRUE	FALSE	FALSE
Hnrnph1.10	chr11	50383740	50383830	+	TRUE	TRUE	FALSE	FALSE
Hnrnph1.11	chr11	50383921	50384643	+	TRUE	TRUE	TRUE	FALSE
Hnrnph1.12	chr11	50384737	50385140	+	TRUE	TRUE	FALSE	TRUE
Hnrnph1.13	chr11	50385191	50385776	+	TRUE	TRUE	FALSE	FALSE
Ift20.5	chr11	78540999	78541360	+	TRUE	TRUE	FALSE	FALSE
Kif3a.10	chr11	53590726	53593373	+	TRUE	FALSE	FALSE	FALSE
Larp1.18	chr11	58057389	58058558	+	TRUE	TRUE	FALSE	FALSE
Lrrc45.9	chr11	120717903	120718036	+	TRUE	TRUE	FALSE	FALSE
Map2k3.3	chr11	60942354	60943150	+	TRUE	FALSE	TRUE	FALSE
Mapk9.7	chr11	49874336	49878230	+	TRUE	FALSE	FALSE	FALSE
Mir22hg.2	chr11	75463858	75465306	+	TRUE	TRUE	TRUE	TRUE
Morc2a.1	chr11	3650147	3650307	+	TRUE	TRUE	FALSE	FALSE
Mprip.7	chr11	59737229	59741119	+	TRUE	TRUE	FALSE	FALSE
Mprip.15	chr11	59755110	59764379	+	TRUE	FALSE	FALSE	FALSE
Mprip.22	chr11	59771703	59772151	+	TRUE	TRUE	FALSE	FALSE
Mprip.23	chr11	59772218	59775515	+	TRUE	TRUE	FALSE	TRUE
Mrc2.13	chr11	105338935	105340217	+	TRUE	FALSE	FALSE	FALSE
Msl1.3	chr11	98800383	98802267	+	TRUE	TRUE	FALSE	FALSE
Nbr1.22	chr11	101577252	101577931	+	TRUE	TRUE	FALSE	FALSE
Nbr1.23	chr11	101578038	101580584	+	TRUE	TRUE	FALSE	FALSE
Nudcd2.1	chr11	40734155	40736017	+	TRUE	TRUE	TRUE	TRUE
Nup85.14	chr11	115581073	115581741	+	TRUE	TRUE	FALSE	FALSE
Nup85.17	chr11	115583029	115583325	+	TRUE	TRUE	FALSE	FALSE
Pgs1.7	chr11	118005892	118014573	+	TRUE	TRUE	FALSE	FALSE
Phf12.14	chr11	78028982	78029316	+	TRUE	TRUE	TRUE	FALSE
Pisd-ps1.4	chr11	3129166	3129381	+	TRUE	TRUE	FALSE	FALSE
Pisd-ps1.6	chr11	3129912	3130152	+	TRUE	TRUE	FALSE	FALSE
Plscr3.5	chr11	69848376	69850011	+	TRUE	TRUE	FALSE	TRUE
Poldip2.7	chr11	78518210	78518952	+	TRUE	TRUE	FALSE	FALSE
Ppia.1	chr11	6415980	6418100	+	TRUE	TRUE	TRUE	TRUE
Ppia.3	chr11	6418315	6419112	+	TRUE	TRUE	TRUE	FALSE
Ppia.4	chr11	6419286	6419477	+	TRUE	TRUE	TRUE	TRUE
Prkar1a.6	chr11	109661350	109662275	+	TRUE	TRUE	TRUE	TRUE
Prkar1a.7	chr11	109662323	109662948	+	TRUE	TRUE	FALSE	TRUE
Prkar1a.8	chr11	109663108	109664758	+	TRUE	TRUE	FALSE	TRUE
Psmb6.4	chr11	70526674	70527178	+	TRUE	TRUE	FALSE	FALSE
Psmd11.13	chr11	80471595	80471709	+	TRUE	TRUE	FALSE	FALSE
Psmd3.6	chr11	98691020	98693382	+	TRUE	TRUE	TRUE	TRUE
Psme4.42	chr11	30861477	30865433	+	TRUE	TRUE	TRUE	FALSE
Rab34.5	chr11	78190543	78190684	+	TRUE	TRUE	FALSE	TRUE
Rack1.1	chr11	48800573	48801662	+	TRUE	TRUE	FALSE	TRUE
Rack1.7	chr11	48805656	48805979	+	TRUE	TRUE	TRUE	TRUE
Rai1.4	chr11	60194033	60197788	+	TRUE	TRUE	TRUE	FALSE
Rnf215.4	chr11	4136798	4137211	+	TRUE	TRUE	FALSE	FALSE
Rpain.5	chr11	70974133	70974899	+	TRUE	TRUE	FALSE	FALSE
Rpl19.1	chr11	98026991	98027822	+	TRUE	TRUE	FALSE	FALSE
Rpl19.3	chr11	98028469	98029394	+	TRUE	TRUE	TRUE	FALSE
Rpl26.1	chr11	68901625	68902269	+	TRUE	TRUE	TRUE	TRUE
Rpl27.1	chr11	101442457	101442722	+	TRUE	TRUE	FALSE	FALSE
Rpl27.3	chr11	101443671	101445219	+	TRUE	TRUE	TRUE	FALSE
Rtn4.5	chr11	29736499	29740980	+	TRUE	TRUE	TRUE	FALSE
Rtn4.6	chr11	29741051	29741499	+	TRUE	TRUE	TRUE	TRUE
Rtn4.7	chr11	29741547	29741694	+	TRUE	TRUE	FALSE	FALSE
Sept8.9	chr11	53537916	53541029	+	TRUE	FALSE	FALSE	FALSE
Slc35b1.2	chr11	95385905	95386485	+	TRUE	TRUE	TRUE	TRUE
Slc35b1.3	chr11	95386617	95387210	+	TRUE	TRUE	FALSE	TRUE
Spag5.9	chr11	78314257	78314342	+	TRUE	FALSE	TRUE	FALSE
Spop.1	chr11	95414132	95414331	+	TRUE	TRUE	FALSE	FALSE
Srsf1.2	chr11	88048675	88049042	+	TRUE	TRUE	TRUE	TRUE
Suz12.15	chr11	80030087	80031844	+	TRUE	TRUE	FALSE	FALSE
Taf15.7	chr11	83489046	83497261	+	TRUE	TRUE	TRUE	FALSE
Taf15.8	chr11	83497297	83497893	+	TRUE	TRUE	TRUE	TRUE
Taf15.9	chr11	83497927	83499072	+	TRUE	TRUE	TRUE	FALSE
Taf15.10	chr11	83499183	83501114	+	TRUE	TRUE	FALSE	FALSE
Trappc1.2	chr11	69324257	69324394	+	TRUE	FALSE	FALSE	FALSE
Trappc1.4	chr11	69324963	69325438	+	TRUE	TRUE	FALSE	FALSE
Trim11.3	chr11	58982224	58987632	+	TRUE	TRUE	FALSE	FALSE
Trim11.4	chr11	58987681	58988724	+	TRUE	TRUE	FALSE	FALSE
Trim11.5	chr11	58988748	58988828	+	TRUE	TRUE	FALSE	TRUE
Trim11.6	chr11	58988930	58990186	+	TRUE	TRUE	FALSE	FALSE
Trp53.4	chr11	69587633	69588363	+	TRUE	TRUE	FALSE	TRUE
Trp53.9	chr11	69589863	69590655	+	TRUE	TRUE	FALSE	TRUE
Vamp2.4	chr11	69090028	69090649	+	TRUE	TRUE	FALSE	FALSE
Vdac1.7	chr11	52385734	52387415	+	TRUE	TRUE	TRUE	TRUE
Vezf1.5	chr11	88078556	88081397	+	TRUE	TRUE	FALSE	FALSE
Xbp1.3	chr11	5523468	5524238	+	TRUE	TRUE	FALSE	TRUE
Xbp1.4	chr11	5524385	5524684	+	TRUE	TRUE	FALSE	FALSE
Zfp207.2	chr11	80386030	80387801	+	TRUE	TRUE	FALSE	FALSE
Zfp207.9	chr11	80394532	80395101	+	TRUE	TRUE	TRUE	FALSE
Zfp207.13	chr11	80398471	80402645	+	TRUE	FALSE	TRUE	FALSE
Zfp207.14	chr11	80402712	80403364	+	TRUE	TRUE	TRUE	FALSE
Zfp207.15	chr11	80403409	80403600	+	TRUE	TRUE	FALSE	FALSE
Zfp207.16	chr11	80403663	80404740	+	TRUE	TRUE	FALSE	FALSE
Zfp692.6	chr11	58309666	58309953	+	TRUE	TRUE	FALSE	FALSE
Zfp692.7	chr11	58310173	58310255	+	TRUE	FALSE	FALSE	FALSE
Zfp692.9	chr11	58310497	58311455	+	TRUE	TRUE	FALSE	FALSE
Dlk1.2	chr12	109453727	109454984	+	TRUE	TRUE	TRUE	TRUE
Dlst.4	chr12	85118415	85118526	+	TRUE	FALSE	FALSE	FALSE
Dlst.10	chr12	85123872	85128310	+	TRUE	TRUE	TRUE	TRUE
Dtnb.19	chr12	3774611	3779618	+	TRUE	FALSE	FALSE	FALSE
Eif5.3	chr12	111539688	111539800	+	TRUE	TRUE	TRUE	FALSE
Eif5.9	chr12	111542842	111543099	+	TRUE	TRUE	FALSE	TRUE
Evl.11	chr12	108683411	108686049	+	TRUE	TRUE	FALSE	FALSE
Evl.13	chr12	108686466	108688028	+	TRUE	TRUE	FALSE	FALSE
Fcf1.5	chr12	84979468	84980514	+	TRUE	TRUE	TRUE	FALSE
Gstz1.6	chr12	87160176	87161474	+	TRUE	TRUE	FALSE	FALSE
Iah1.4	chr12	21319932	21321333	+	TRUE	TRUE	FALSE	FALSE
Ifi27.3	chr12	103436683	103437389	+	TRUE	TRUE	FALSE	FALSE
Inf2.21	chr12	112612037	112612547	+	TRUE	TRUE	FALSE	FALSE
Inf2.22	chr12	112612605	112614894	+	TRUE	TRUE	FALSE	FALSE
Isca2.3	chr12	84773909	84774542	+	TRUE	TRUE	FALSE	FALSE
Itsn2.37	chr12	4709028	4711952	+	TRUE	FALSE	FALSE	FALSE
Klc1.14	chr12	111795679	111806007	+	TRUE	TRUE	FALSE	FALSE
Laptm4a.2	chr12	8931749	8934695	+	TRUE	TRUE	TRUE	FALSE
Laptm4a.4	chr12	8934989	8935986	+	TRUE	TRUE	TRUE	TRUE
Mark3.15	chr12	111647729	111653389	+	TRUE	TRUE	FALSE	FALSE
Papola.21	chr12	105834785	105836764	+	TRUE	TRUE	FALSE	FALSE
Ppm1a.3	chr12	72786790	72790632	+	TRUE	TRUE	FALSE	FALSE
Prpf39.3	chr12	65043358	65044005	+	TRUE	TRUE	TRUE	FALSE
Prpf39.5	chr12	65048281	65053285	+	TRUE	FALSE	TRUE	FALSE
Prpf39.8	chr12	65055321	65055637	+	TRUE	TRUE	TRUE	FALSE
Psma3.4	chr12	70984595	70984671	+	TRUE	FALSE	TRUE	FALSE
Psmc1.7	chr12	100119263	100119986	+	TRUE	TRUE	FALSE	FALSE
Rab10os.4	chr12	3238113	3241521	+	TRUE	TRUE	FALSE	TRUE
Rbm25.9	chr12	83660679	83663978	+	TRUE	TRUE	FALSE	FALSE
Rbm25.15	chr12	83674664	83675043	+	TRUE	TRUE	TRUE	FALSE
Rian.10	chr12	109645332	109645846	+	TRUE	TRUE	FALSE	FALSE
Siva1.3	chr12	112647982	112648979	+	TRUE	TRUE	FALSE	FALSE
Srsf5.5	chr12	80947866	80949094	+	TRUE	TRUE	FALSE	FALSE
Yy1.3	chr12	108812980	108814605	+	TRUE	TRUE	FALSE	FALSE
Zc3h14.12	chr12	98780281	98783581	+	TRUE	TRUE	TRUE	FALSE
Arid4b.21	chr13	14191257	14193365	+	TRUE	TRUE	FALSE	FALSE
Arl10.3	chr13	54578969	54580720	+	TRUE	TRUE	FALSE	FALSE
B3galnt2.11	chr13	13995784	13996892	+	TRUE	FALSE	FALSE	FALSE
Caml.2	chr13	55625172	55628576	+	TRUE	TRUE	FALSE	FALSE
Clptm1l.7	chr13	73611717	73612393	+	TRUE	TRUE	FALSE	FALSE
Ddx46.12	chr13	55659099	55660716	+	TRUE	TRUE	FALSE	FALSE
Dimt1.3	chr13	106948788	106949554	+	TRUE	TRUE	FALSE	FALSE
Dimt1.4	chr13	106949617	106949691	+	TRUE	TRUE	FALSE	TRUE
Habp4.6	chr13	64182279	64184572	+	TRUE	TRUE	FALSE	FALSE
Irx2.3	chr13	72631971	72632585	+	TRUE	TRUE	TRUE	FALSE
Irx2.4	chr13	72632662	72633263	+	TRUE	TRUE	TRUE	FALSE
Nid1.18	chr13	13508842	13509432	+	TRUE	TRUE	TRUE	TRUE
Nid1.19	chr13	13509546	13509945	+	TRUE	TRUE	FALSE	FALSE
Prpf4b.12	chr13	34899224	34899830	+	TRUE	TRUE	FALSE	FALSE
Snrnp48.6	chr13	38217496	38220687	+	TRUE	TRUE	FALSE	TRUE
Arhgef40.19	chr14	52002463	52003653	+	TRUE	TRUE	FALSE	FALSE
Arhgef40.20	chr14	52003759	52003972	+	TRUE	TRUE	FALSE	TRUE
Arhgef40.23	chr14	52005036	52005340	+	TRUE	TRUE	FALSE	FALSE
Esd.1	chr14	74732522	74735959	+	TRUE	TRUE	TRUE	TRUE
Esd.6	chr14	74743339	74744647	+	TRUE	TRUE	TRUE	TRUE
Esd.7	chr14	74744747	74745549	+	TRUE	TRUE	FALSE	FALSE
Farp1.13	chr14	121243609	121255407	+	TRUE	TRUE	FALSE	FALSE
Glt8d1.7	chr14	31010410	31010863	+	TRUE	TRUE	FALSE	FALSE
Glt8d1.8	chr14	31011031	31011120	+	TRUE	TRUE	FALSE	FALSE
Glud1.12	chr14	34342182	34343603	+	TRUE	TRUE	FALSE	TRUE
Kctd9.9	chr14	67734291	67737605	+	TRUE	TRUE	TRUE	FALSE
Ktn1.41	chr14	47734265	47736099	+	TRUE	TRUE	FALSE	FALSE
Lgals3.1	chr14	47373980	47379522	+	TRUE	TRUE	FALSE	FALSE
Lgals3.2	chr14	47379545	47380052	+	TRUE	TRUE	FALSE	FALSE
Lgals3.3	chr14	47380419	47381595	+	TRUE	TRUE	FALSE	FALSE
Lgals3.4	chr14	47381685	47384601	+	TRUE	TRUE	TRUE	TRUE
Lmo7.30	chr14	101932673	101933895	+	TRUE	TRUE	FALSE	FALSE
Mbnl2.7	chr14	120396605	120404637	+	TRUE	FALSE	FALSE	FALSE
Mettl17.8	chr14	51889218	51889527	+	TRUE	TRUE	FALSE	FALSE
Mettl17.12	chr14	51891202	51891366	+	TRUE	FALSE	FALSE	FALSE
Mmp14.2	chr14	54435894	54436137	+	TRUE	TRUE	FALSE	FALSE
Mmp14.7	chr14	54439150	54439280	+	TRUE	TRUE	FALSE	FALSE
Mrpl52.4	chr14	54428649	54429581	+	TRUE	TRUE	TRUE	TRUE
Ogdhl.16	chr14	32342191	32343202	+	TRUE	TRUE	FALSE	FALSE
Pabpn1.5	chr14	54897040	54897120	+	TRUE	FALSE	FALSE	FALSE
Pabpn1.6	chr14	54897273	54898016	+	TRUE	TRUE	FALSE	FALSE
Psmc6.7	chr14	45337566	45340629	+	TRUE	TRUE	TRUE	TRUE
Rcbtb1.11	chr14	59230541	59235218	+	TRUE	TRUE	FALSE	FALSE
Rps24.4	chr14	24493494	24494051	+	TRUE	TRUE	TRUE	TRUE
Rps24.5	chr14	24494070	24495429	+	TRUE	TRUE	FALSE	FALSE
Rps24.6	chr14	24495450	24495774	+	TRUE	TRUE	FALSE	FALSE
Tkt.7	chr14	30568358	30568974	+	TRUE	FALSE	FALSE	FALSE
Tpt1.4	chr14	75846800	75847243	+	TRUE	TRUE	TRUE	TRUE
Trim35.1	chr14	66297550	66303180	+	TRUE	TRUE	FALSE	TRUE
Vcl.18	chr14	21024292	21029175	+	TRUE	TRUE	FALSE	FALSE
Vdac2.5	chr14	21837897	21837990	+	TRUE	TRUE	TRUE	FALSE
Vdac2.8	chr14	21840570	21843881	+	TRUE	TRUE	TRUE	TRUE
Zswim8.10	chr14	20714868	20715951	+	TRUE	FALSE	FALSE	FALSE
Zswim8.24	chr14	20722580	20722827	+	TRUE	TRUE	FALSE	FALSE
1110038F14Rik.2	chr15	76949153	76949543	+	TRUE	TRUE	TRUE	FALSE
Atf4.2	chr15	80256522	80256633	+	TRUE	TRUE	TRUE	TRUE
Atp6v1c1.11	chr15	38689223	38690532	+	TRUE	TRUE	FALSE	FALSE
Dab2.9	chr15	6424698	6429295	+	TRUE	TRUE	FALSE	FALSE
Dab2.10	chr15	6429950	6430953	+	TRUE	TRUE	FALSE	FALSE
Eif3l.7	chr15	79081928	79084111	+	TRUE	TRUE	TRUE	TRUE
Eif4b.11	chr15	102093200	102093657	+	TRUE	TRUE	TRUE	FALSE
Eif4b.14	chr15	102095050	102095252	+	TRUE	TRUE	FALSE	TRUE
Eny2.1	chr15	44428243	44429559	+	TRUE	FALSE	FALSE	FALSE
Eny2.3	chr15	44432509	44433898	+	TRUE	TRUE	FALSE	TRUE
Gga1.11	chr15	78889869	78891436	+	TRUE	TRUE	FALSE	FALSE
Gm10052.6	chr15	103242473	103242643	+	TRUE	TRUE	TRUE	TRUE
Gm10052.8	chr15	103243781	103243958	+	TRUE	TRUE	TRUE	FALSE
Gm10052.9	chr15	103244029	103244255	+	TRUE	TRUE	TRUE	FALSE
Gm5643.6	chr15	103242473	103242643	+	TRUE	TRUE	TRUE	TRUE
Gm5643.8	chr15	103243781	103243958	+	TRUE	TRUE	FALSE	FALSE
Gm5643.9	chr15	103244029	103244255	+	TRUE	TRUE	FALSE	FALSE
Gpaa1.8	chr15	76333618	76333794	+	TRUE	TRUE	TRUE	FALSE
Hnrnpa1.6	chr15	103242473	103242643	+	TRUE	TRUE	TRUE	TRUE
Hnrnpa1.7	chr15	103242719	103242921	+	TRUE	TRUE	TRUE	FALSE
Hnrnpa1.8	chr15	103243081	103243624	+	TRUE	TRUE	TRUE	TRUE
Hnrnpa1.9	chr15	103243781	103243958	+	TRUE	TRUE	FALSE	FALSE
Hnrnpa1.10	chr15	103244029	103244255	+	TRUE	TRUE	FALSE	FALSE
Hsf1.4	chr15	76496961	76497618	+	TRUE	TRUE	TRUE	FALSE
Hsf1.13	chr15	76500337	76500416	+	TRUE	FALSE	FALSE	FALSE
Lgals1.1	chr15	78926805	78927969	+	TRUE	TRUE	TRUE	TRUE
Lgals1.2	chr15	78928050	78929632	+	TRUE	TRUE	FALSE	TRUE
Lgals1.3	chr15	78929805	78929997	+	TRUE	TRUE	FALSE	TRUE
Myg1.2	chr15	102332203	102334201	+	TRUE	TRUE	FALSE	TRUE
Nadk2.9	chr15	9100144	9100144	+	TRUE	TRUE	FALSE	FALSE
Pcbp2.11	chr15	102488278	102488775	+	TRUE	TRUE	TRUE	TRUE
Pcbp2.12	chr15	102488815	102489751	+	TRUE	TRUE	TRUE	FALSE
Phf20l1.20	chr15	66640076	66641797	+	TRUE	TRUE	FALSE	FALSE
Pick1.11	chr15	79247316	79248151	+	TRUE	TRUE	FALSE	FALSE
Rbx1.3	chr15	81471023	81473842	+	TRUE	TRUE	FALSE	TRUE
Rpl8.4	chr15	76905037	76905855	+	TRUE	TRUE	TRUE	FALSE
Serhl.6	chr15	83103009	83104308	+	TRUE	TRUE	FALSE	FALSE
Sh3bp1.17	chr15	78910100	78911338	+	TRUE	TRUE	FALSE	FALSE
Sqle.6	chr15	59323979	59324461	+	TRUE	TRUE	FALSE	TRUE
Srebf2.4	chr15	82172900	82175096	+	TRUE	TRUE	FALSE	FALSE
Tarbp2.8	chr15	102523051	102523184	+	TRUE	TRUE	FALSE	FALSE
Tmbim6.10	chr15	99407344	99408474	+	TRUE	TRUE	FALSE	FALSE
Troap.10	chr15	99081251	99081834	+	TRUE	TRUE	FALSE	TRUE
Troap.12	chr15	99082706	99082908	+	TRUE	FALSE	FALSE	FALSE
Zfp740.1	chr15	102203803	102204570	+	TRUE	FALSE	FALSE	FALSE
Zfp740.5	chr15	102208362	102208752	+	TRUE	FALSE	TRUE	FALSE
Zfp740.6	chr15	102208877	102209154	+	TRUE	TRUE	FALSE	TRUE
1810013L24Rik.3	chr16	8843244	8855793	+	TRUE	TRUE	FALSE	FALSE
Abcc1.30	chr16	14473006	14473459	+	TRUE	FALSE	FALSE	FALSE
Ap2m1.7	chr16	20541867	20541955	+	TRUE	TRUE	FALSE	FALSE
Ap2m1.9	chr16	20542295	20542638	+	TRUE	TRUE	FALSE	TRUE
C330027C09Rik.10	chr16	49005848	49007049	+	TRUE	TRUE	FALSE	FALSE
Ccdc58.3	chr16	36085164	36089900	+	TRUE	FALSE	FALSE	FALSE
Ece2.19	chr16	20644437	20645059	+	TRUE	TRUE	TRUE	FALSE
Eif4a2.2	chr16	23108634	23108718	+	TRUE	TRUE	FALSE	TRUE
Eif4a2.4	chr16	23109260	23109984	+	TRUE	TRUE	TRUE	TRUE
Eif4a2.5	chr16	23110154	23110233	+	TRUE	TRUE	FALSE	TRUE
Eif4a2.6	chr16	23110344	23110579	+	TRUE	TRUE	FALSE	FALSE
Eif4a2.8	chr16	23111264	23111502	+	TRUE	TRUE	TRUE	TRUE
Eif4a2.9	chr16	23111593	23111816	+	TRUE	TRUE	TRUE	FALSE
Eif4a2.10	chr16	23111897	23112350	+	TRUE	TRUE	TRUE	FALSE
Eif4g1.1	chr16	20672877	20673867	+	TRUE	FALSE	FALSE	FALSE
Eif4g1.32	chr16	20689333	20692246	+	TRUE	TRUE	FALSE	FALSE
Fyttd1.5	chr16	32898471	32898877	+	TRUE	TRUE	FALSE	TRUE
Klhl22.6	chr16	17789371	17792425	+	TRUE	TRUE	FALSE	FALSE
Lztr1.6	chr16	17517540	17518516	+	TRUE	TRUE	FALSE	FALSE
Nde1.8	chr16	14190233	14191589	+	TRUE	TRUE	FALSE	FALSE
Opa1.29	chr16	29649012	29651753	+	TRUE	TRUE	FALSE	FALSE
Pmm2.2	chr16	8642850	8645368	+	TRUE	FALSE	FALSE	FALSE
Pmm2.3	chr16	8645446	8646172	+	TRUE	FALSE	FALSE	FALSE
Rpl24.5	chr16	55970176	55971310	+	TRUE	TRUE	TRUE	FALSE
Rpl35a.3	chr16	33057543	33058678	+	TRUE	TRUE	TRUE	FALSE
Scarf2.1	chr16	17797528	17802366	+	TRUE	TRUE	FALSE	FALSE
Scarf2.6	chr16	17803866	17804305	+	TRUE	TRUE	FALSE	FALSE
Scarf2.8	chr16	17804604	17804808	+	TRUE	TRUE	FALSE	FALSE
Scarf2.10	chr16	17806502	17806751	+	TRUE	TRUE	FALSE	FALSE
Smpd4.11	chr16	17635569	17638495	+	TRUE	TRUE	FALSE	FALSE
Sod1.2	chr16	90222877	90224355	+	TRUE	TRUE	TRUE	TRUE
Sod1.3	chr16	90224426	90225144	+	TRUE	TRUE	TRUE	FALSE
Son.8	chr16	91671466	91675400	+	TRUE	TRUE	FALSE	FALSE
Tmem39a.7	chr16	38586409	38588182	+	TRUE	TRUE	FALSE	FALSE
Top3b.7	chr16	16883564	16884238	+	TRUE	FALSE	FALSE	FALSE
Top3b.14	chr16	16889612	16890111	+	TRUE	TRUE	FALSE	FALSE
Trmt2a.10	chr16	18252836	18252923	+	TRUE	TRUE	TRUE	FALSE
Ubn1.8	chr16	5064787	5070648	+	TRUE	FALSE	FALSE	FALSE
Ufd1l.9	chr16	18826303	18827017	+	TRUE	TRUE	FALSE	FALSE
Ufd1l.11	chr16	18827718	18834235	+	TRUE	TRUE	FALSE	FALSE
Yeats2.17	chr16	20206246	20207623	+	TRUE	FALSE	FALSE	FALSE
Zfp263.1	chr16	3744768	3745776	+	TRUE	FALSE	FALSE	FALSE
Zfp263.3	chr16	3746496	3746770	+	TRUE	TRUE	FALSE	FALSE
Zfp263.4	chr16	3746895	3748148	+	TRUE	TRUE	FALSE	FALSE
2700099C18Rik.3	chr17	94756524	94761497	+	TRUE	TRUE	FALSE	FALSE
Afdn.30	chr17	13896223	13898944	+	TRUE	TRUE	FALSE	FALSE
Afdn.31	chr17	13899228	13902529	+	TRUE	TRUE	FALSE	FALSE
B230354K17Rik.2	chr17	45437190	45439130	+	TRUE	FALSE	FALSE	FALSE
Bag6.14	chr17	35143683	35144150	+	TRUE	TRUE	TRUE	TRUE
Cchcr1.15	chr17	35529147	35530147	+	TRUE	TRUE	FALSE	FALSE
Cdkn1a.2	chr17	29098838	29099343	+	TRUE	FALSE	FALSE	FALSE
Clic1.5	chr17	35055409	35058329	+	TRUE	TRUE	FALSE	FALSE
Clpp.3	chr17	56991391	56992825	+	TRUE	TRUE	TRUE	FALSE
Cmtr1.18	chr17	29698072	29698637	+	TRUE	FALSE	FALSE	FALSE
Cmtr1.19	chr17	29698730	29699219	+	TRUE	TRUE	FALSE	FALSE
D17H6S53E.2	chr17	35126786	35126921	+	TRUE	TRUE	FALSE	FALSE
Ddx39b.6	chr17	35249070	35251246	+	TRUE	TRUE	FALSE	FALSE
Dus3l.7	chr17	56768414	56768517	+	TRUE	TRUE	FALSE	FALSE
Dus3l.11	chr17	56769439	56769533	+	TRUE	TRUE	FALSE	FALSE
Epb41l3.13	chr17	69270665	69273881	+	TRUE	FALSE	FALSE	FALSE
Epb41l3.14	chr17	69273918	69274703	+	TRUE	TRUE	FALSE	FALSE
Epb41l3.20	chr17	69287338	69287611	+	TRUE	TRUE	FALSE	TRUE
Fam120b.7	chr17	15423085	15424269	+	TRUE	TRUE	FALSE	FALSE
Fgfr1op.7	chr17	8175579	8182227	+	TRUE	FALSE	FALSE	FALSE
Fgfr1op.12	chr17	8192282	8194520	+	TRUE	TRUE	FALSE	FALSE
Gabbr1.4	chr17	37048607	37049776	+	TRUE	TRUE	FALSE	FALSE
Gabbr1.5	chr17	37049798	37050998	+	TRUE	TRUE	FALSE	FALSE
Gtpbp2.3	chr17	46164379	46164724	+	TRUE	FALSE	FALSE	FALSE
H2-D1.6	chr17	35266515	35266687	+	TRUE	FALSE	FALSE	FALSE
H2-L.10	chr17	35266515	35266687	+	TRUE	FALSE	FALSE	FALSE
Hdgfrp2.6	chr17	56096277	56096820	+	TRUE	TRUE	FALSE	FALSE
Med20.3	chr17	47619063	47622884	+	TRUE	TRUE	FALSE	FALSE
Mpnd.7	chr17	56012344	56012415	+	TRUE	TRUE	FALSE	FALSE
Mrps10.1	chr17	47369358	47372426	+	TRUE	TRUE	TRUE	FALSE
Neu1.3	chr17	34932829	34934002	+	TRUE	TRUE	FALSE	FALSE
Phf1.11	chr17	26936392	26936511	+	TRUE	TRUE	FALSE	FALSE
Pkmyt1.2	chr17	23732825	23733822	+	TRUE	FALSE	TRUE	FALSE
Rab26os.1	chr17	24528437	24528635	+	TRUE	TRUE	FALSE	FALSE
Rnf8-cmtr1.22	chr17	29698072	29698637	+	TRUE	FALSE	FALSE	FALSE
Rnf8-cmtr1.23	chr17	29698730	29699219	+	TRUE	TRUE	FALSE	FALSE
Rnps1.2	chr17	24415163	24418037	+	TRUE	FALSE	TRUE	FALSE
Rnps1.7	chr17	24422304	24424401	+	TRUE	TRUE	FALSE	TRUE
Rpl10a.3	chr17	28329048	28329373	+	TRUE	TRUE	TRUE	FALSE
Rpl10a.4	chr17	28329523	28330524	+	TRUE	TRUE	FALSE	FALSE
Rpl10a.5	chr17	28330698	28330829	+	TRUE	TRUE	TRUE	FALSE
Rpl36.2	chr17	56613681	56613906	+	TRUE	TRUE	FALSE	FALSE
Rps2.1	chr17	24720133	24720272	+	TRUE	TRUE	FALSE	FALSE
Rps2.4	chr17	24721303	24721622	+	TRUE	TRUE	TRUE	FALSE
Rps2.5	chr17	24721715	24721802	+	TRUE	FALSE	TRUE	FALSE
Safb.5	chr17	56595715	56597787	+	TRUE	TRUE	TRUE	FALSE
Safb.6	chr17	56597816	56598643	+	TRUE	TRUE	TRUE	FALSE
Sft2d1.2	chr17	8318931	8319418	+	TRUE	TRUE	TRUE	FALSE
Sft2d1.5	chr17	8321836	8323276	+	TRUE	TRUE	FALSE	FALSE
Slc35b2.2	chr17	45565080	45566308	+	TRUE	TRUE	FALSE	FALSE
Spaca6.1	chr17	17831263	17832058	+	TRUE	TRUE	FALSE	FALSE
Spaca6.2	chr17	17832140	17836084	+	TRUE	TRUE	FALSE	FALSE
Spaca6.3	chr17	17836154	17836720	+	TRUE	TRUE	FALSE	FALSE
Spaca6.4	chr17	17836745	17837508	+	TRUE	TRUE	TRUE	FALSE
Spaca6.5	chr17	17837587	17837664	+	TRUE	TRUE	FALSE	TRUE
Spaca6.6	chr17	17837772	17838086	+	TRUE	TRUE	FALSE	FALSE
Spaca6.7	chr17	17838244	17838315	+	TRUE	TRUE	FALSE	TRUE
Spaca6.8	chr17	17838527	17838984	+	TRUE	TRUE	FALSE	FALSE
Srrm2.8	chr17	23811732	23812427	+	TRUE	FALSE	TRUE	FALSE
Srrm2.9	chr17	23812621	23815121	+	TRUE	FALSE	FALSE	FALSE
Srrm2.10	chr17	23821691	23822412	+	TRUE	TRUE	FALSE	FALSE
Srrm2.11	chr17	23822701	23823790	+	TRUE	TRUE	FALSE	FALSE
Srsf3.3	chr17	29038625	29039453	+	TRUE	TRUE	TRUE	TRUE
Srsf3.4	chr17	29039910	29040774	+	TRUE	TRUE	TRUE	TRUE
Srsf3.5	chr17	29040814	29041206	+	TRUE	TRUE	TRUE	TRUE
Tbp.6	chr17	15514398	15515615	+	TRUE	TRUE	FALSE	TRUE
Tcp1.3	chr17	12918172	12919350	+	TRUE	TRUE	TRUE	TRUE
Tcp1.4	chr17	12919449	12919814	+	TRUE	TRUE	FALSE	TRUE
Tcp1.5	chr17	12919926	12920275	+	TRUE	TRUE	TRUE	TRUE
Trip10.9	chr17	57255468	57256859	+	TRUE	TRUE	FALSE	FALSE
Trip10.10	chr17	57257028	57257234	+	TRUE	TRUE	TRUE	FALSE
Uhrf1.5	chr17	56312270	56312863	+	TRUE	FALSE	TRUE	FALSE
Vars.25	chr17	35014362	35014621	+	TRUE	FALSE	TRUE	FALSE
Zfp414.5	chr17	33630682	33631128	+	TRUE	TRUE	TRUE	FALSE
Zfp414.6	chr17	33631464	33631541	+	TRUE	TRUE	FALSE	FALSE
Zfp598.5	chr17	24678053	24678595	+	TRUE	TRUE	FALSE	TRUE
Zfp598.11	chr17	24681032	24681108	+	TRUE	TRUE	FALSE	FALSE
Ap3s1.6	chr18	46783800	46789896	+	TRUE	TRUE	FALSE	FALSE
Bin1.12	chr18	32426353	32429195	+	TRUE	FALSE	FALSE	FALSE
Csnk1a1.9	chr18	61580452	61587425	+	TRUE	TRUE	FALSE	FALSE
Cxxc1.13	chr18	74220606	74220827	+	TRUE	FALSE	FALSE	FALSE
Epb41l4aos.2	chr18	33795446	33795852	+	TRUE	TRUE	TRUE	FALSE
Ik.6	chr18	36748986	36749213	+	TRUE	FALSE	TRUE	FALSE
Impa2.6	chr18	67315729	67316881	+	TRUE	TRUE	TRUE	FALSE
Impact.9	chr18	12988386	12989744	+	TRUE	TRUE	TRUE	FALSE
Matr3.3	chr18	35577620	35578415	+	TRUE	TRUE	FALSE	FALSE
Mbd1.14	chr18	74277579	74281878	+	TRUE	TRUE	FALSE	FALSE
Pias2.13	chr18	77150099	77152614	+	TRUE	TRUE	FALSE	FALSE
Rnmt.10	chr18	68320260	68321317	+	TRUE	TRUE	TRUE	TRUE
Rpl17.3	chr18	75001391	75001665	+	TRUE	TRUE	TRUE	TRUE
Rpl17.4	chr18	75001801	75002023	+	TRUE	TRUE	TRUE	FALSE
Rpl17.5	chr18	75002123	75002660	+	TRUE	TRUE	TRUE	FALSE
Rps14.1	chr18	60774687	60776400	+	TRUE	TRUE	TRUE	FALSE
Rps14.3	chr18	60777092	60777812	+	TRUE	TRUE	FALSE	TRUE
Snhg4.1	chr18	35553470	35554426	+	TRUE	TRUE	TRUE	TRUE
Tcerg1.13	chr18	42552628	42553407	+	TRUE	FALSE	TRUE	FALSE
2700081O15Rik.2	chr19	7420562	7421254	+	TRUE	TRUE	FALSE	FALSE
Atl3.11	chr19	7530592	7532015	+	TRUE	TRUE	FALSE	FALSE
B3gat3.2	chr19	8921981	8925537	+	TRUE	TRUE	FALSE	FALSE
Cfl1.2	chr19	5492805	5493154	+	TRUE	TRUE	TRUE	TRUE
Chka.3	chr19	3871063	3875734	+	TRUE	TRUE	TRUE	FALSE
Clcf1.2	chr19	4215831	4220177	+	TRUE	TRUE	TRUE	TRUE
Clcf1.3	chr19	4220345	4222073	+	TRUE	TRUE	TRUE	TRUE
Coro1b.2	chr19	4149545	4149862	+	TRUE	FALSE	FALSE	FALSE
Coro1b.4	chr19	4150220	4150439	+	TRUE	TRUE	FALSE	TRUE
Coro1b.6	chr19	4150827	4151394	+	TRUE	TRUE	TRUE	TRUE
Coro1b.9	chr19	4152580	4153226	+	TRUE	TRUE	TRUE	TRUE
Coro1b.10	chr19	4153491	4153596	+	TRUE	TRUE	TRUE	FALSE
Ddb1.18	chr19	10623639	10624723	+	TRUE	TRUE	TRUE	TRUE
Ddb1.19	chr19	10624848	10625166	+	TRUE	TRUE	FALSE	FALSE
Ddb1.21	chr19	10625991	10626591	+	TRUE	TRUE	FALSE	TRUE
Ddb1.23	chr19	10627236	10627488	+	TRUE	TRUE	FALSE	FALSE
Ddb1.25	chr19	10627865	10628424	+	TRUE	TRUE	TRUE	TRUE
Ddb1.26	chr19	10628549	10629078	+	TRUE	TRUE	FALSE	TRUE
Eef1g.5	chr19	8969988	8972506	+	TRUE	TRUE	TRUE	TRUE
Eef1g.7	chr19	8973109	8977317	+	TRUE	TRUE	FALSE	TRUE
Eef1g.8	chr19	8977491	8977584	+	TRUE	TRUE	FALSE	TRUE
Efemp2.2	chr19	5475457	5476065	+	TRUE	TRUE	FALSE	FALSE
Efemp2.9	chr19	5480742	5481560	+	TRUE	TRUE	TRUE	FALSE
Eml3.15	chr19	8937695	8938461	+	TRUE	TRUE	TRUE	FALSE
Eml3.16	chr19	8938530	8939027	+	TRUE	TRUE	TRUE	FALSE
Fads1.6	chr19	10191501	10192911	+	TRUE	TRUE	FALSE	FALSE
Fads1.7	chr19	10192989	10193700	+	TRUE	TRUE	FALSE	TRUE
Fads1.10	chr19	10194398	10194488	+	TRUE	TRUE	TRUE	TRUE
Fads1.11	chr19	10194615	10194870	+	TRUE	TRUE	FALSE	FALSE
Fam178a.19	chr19	44979230	44980555	+	TRUE	TRUE	TRUE	TRUE
Fibp.7	chr19	5463851	5464128	+	TRUE	TRUE	FALSE	FALSE
Fibp.9	chr19	5464432	5464924	+	TRUE	TRUE	FALSE	FALSE
Fth1.2	chr19	9982984	9984180	+	TRUE	TRUE	TRUE	TRUE
Fth1.3	chr19	9984328	9984559	+	TRUE	TRUE	FALSE	FALSE
Fth1.4	chr19	9984686	9984780	+	TRUE	TRUE	TRUE	FALSE
Ganab.5	chr19	8907395	8907850	+	TRUE	FALSE	TRUE	FALSE
Ganab.6	chr19	8907917	8908677	+	TRUE	TRUE	TRUE	FALSE
Ganab.16	chr19	8911961	8912473	+	TRUE	FALSE	FALSE	FALSE
Ganab.18	chr19	8912955	8914300	+	TRUE	TRUE	FALSE	FALSE
Gsto1.2	chr19	47855324	47857858	+	TRUE	TRUE	TRUE	TRUE
Gsto1.4	chr19	47859531	47863378	+	TRUE	TRUE	TRUE	TRUE
Gsto1.5	chr19	47863483	47864296	+	TRUE	TRUE	TRUE	TRUE
Hif1an.5	chr19	44569511	44569892	+	TRUE	FALSE	FALSE	FALSE
Ltbp3.19	chr19	5754049	5755545	+	TRUE	TRUE	FALSE	TRUE
Lzts2.2	chr19	45021837	45023541	+	TRUE	TRUE	FALSE	FALSE
Marveld1.1	chr19	42149560	42150797	+	TRUE	TRUE	FALSE	TRUE
Pi4k2a.6	chr19	42115137	42115884	+	TRUE	FALSE	FALSE	FALSE
Pitpnm1.9	chr19	4106963	4107785	+	TRUE	TRUE	FALSE	FALSE
Ppp1ca.3	chr19	4193253	4193766	+	TRUE	TRUE	FALSE	TRUE
Ppp1ca.4	chr19	4193872	4194466	+	TRUE	TRUE	FALSE	TRUE
Pprc1.12	chr19	46071824	46072182	+	TRUE	TRUE	TRUE	FALSE
Rin1.9	chr19	5054008	5054788	+	TRUE	TRUE	TRUE	TRUE
Scd2.5	chr19	44301445	44303000	+	TRUE	TRUE	TRUE	FALSE
Sf1.2	chr19	6365793	6368363	+	TRUE	TRUE	TRUE	FALSE
Sf1.3	chr19	6368440	6371266	+	TRUE	TRUE	TRUE	TRUE
Sfxn3.4	chr19	45050327	45050649	+	TRUE	TRUE	FALSE	TRUE
Smc3.19	chr19	53634112	53635670	+	TRUE	TRUE	FALSE	FALSE
Snhg1.1	chr19	8723507	8724140	+	TRUE	TRUE	FALSE	TRUE
Snhg1.2	chr19	8724190	8724402	+	TRUE	TRUE	TRUE	TRUE
Snhg1.3	chr19	8724484	8724671	+	TRUE	TRUE	TRUE	TRUE
Snhg1.4	chr19	8724722	8725013	+	TRUE	TRUE	TRUE	FALSE
Snhg1.5	chr19	8725047	8725221	+	TRUE	TRUE	FALSE	FALSE
Snhg1.6	chr19	8725257	8725484	+	TRUE	TRUE	TRUE	FALSE
Snhg1.7	chr19	8725524	8725781	+	TRUE	TRUE	FALSE	FALSE
Snhg1.9	chr19	8726103	8726238	+	TRUE	TRUE	TRUE	FALSE
Stx5a.4	chr19	8743424	8748460	+	TRUE	TRUE	FALSE	FALSE
Stx5a.6	chr19	8748712	8748806	+	TRUE	TRUE	TRUE	TRUE
Stx5a.7	chr19	8748889	8749665	+	TRUE	TRUE	FALSE	FALSE
Tmem134.5	chr19	4127837	4131030	+	TRUE	TRUE	FALSE	FALSE
Tmem258.2	chr19	10206534	10207163	+	TRUE	TRUE	FALSE	TRUE
Tmem258.3	chr19	10207301	10207716	+	TRUE	TRUE	TRUE	FALSE
Ubxn1.8	chr19	8874256	8875159	+	TRUE	TRUE	TRUE	TRUE
Uhrf2.10	chr19	30082841	30086245	+	TRUE	TRUE	FALSE	FALSE
Uhrf2.13	chr19	30088576	30089185	+	TRUE	TRUE	FALSE	FALSE
Wbp1l.3	chr19	46644456	46652473	+	TRUE	FALSE	FALSE	FALSE
Wdr74.8	chr19	8739503	8739818	+	TRUE	TRUE	TRUE	FALSE
Zdhhc16.6	chr19	41938837	41939599	+	TRUE	TRUE	TRUE	TRUE
Zdhhc16.7	chr19	41939734	41940649	+	TRUE	TRUE	TRUE	FALSE
Zfand5.2	chr19	21276586	21276977	+	TRUE	TRUE	TRUE	TRUE
Zfand5.4	chr19	21277759	21279624	+	TRUE	TRUE	FALSE	FALSE
Zfyve27.8	chr19	42184190	42185619	+	TRUE	TRUE	FALSE	FALSE
Abl1.11	chr2	31797728	31800205	+	TRUE	FALSE	TRUE	FALSE
Adrm1.4	chr2	180174034	180174308	+	TRUE	TRUE	TRUE	TRUE
Adrm1.8	chr2	180175756	180175853	+	TRUE	TRUE	TRUE	FALSE
Adrm1.9	chr2	180175957	180176073	+	TRUE	TRUE	TRUE	FALSE
Angptl2.4	chr2	33243950	33246086	+	TRUE	TRUE	TRUE	TRUE
Ankrd16.2	chr2	11779898	11781476	+	TRUE	TRUE	FALSE	FALSE
Ankrd16.3	chr2	11781520	11783640	+	TRUE	TRUE	FALSE	FALSE
Arfgap1.5	chr2	180972796	180973460	+	TRUE	TRUE	TRUE	TRUE
Arfgap1.9	chr2	180977353	180979170	+	TRUE	TRUE	TRUE	TRUE
Arfgap2.7	chr2	91268509	91269069	+	TRUE	TRUE	TRUE	FALSE
Arfgap2.14	chr2	91274922	91275072	+	TRUE	FALSE	FALSE	FALSE
Arpc5l.1	chr2	39008345	39013114	+	TRUE	TRUE	TRUE	TRUE
Cdc25b.8	chr2	131192689	131193067	+	TRUE	TRUE	FALSE	FALSE
Ciz1.12	chr2	32374467	32375484	+	TRUE	TRUE	FALSE	FALSE
Col5a1.64	chr2	28029036	28032590	+	TRUE	TRUE	FALSE	FALSE
Commd3.1	chr2	18672604	18673894	+	TRUE	TRUE	TRUE	FALSE
Commd3.4	chr2	18674316	18674655	+	TRUE	TRUE	FALSE	FALSE
Cse1l.24	chr2	166944609	166945703	+	TRUE	TRUE	TRUE	FALSE
Csnk2a1.9	chr2	152272730	152274092	+	TRUE	TRUE	FALSE	FALSE
Cstf1.5	chr2	172378007	172380359	+	TRUE	TRUE	TRUE	TRUE
Ctsa.2	chr2	164834209	164834319	+	TRUE	FALSE	FALSE	FALSE
Ctsa.11	chr2	164837497	164838076	+	TRUE	TRUE	FALSE	FALSE
Dnttip1.11	chr2	164765233	164767706	+	TRUE	TRUE	FALSE	TRUE
Dpm2.1	chr2	32570913	32571205	+	TRUE	TRUE	FALSE	FALSE
Dpm2.2	chr2	32571296	32572296	+	TRUE	TRUE	TRUE	TRUE
Dstn.3	chr2	143940029	143942126	+	TRUE	TRUE	FALSE	FALSE
Eif2ak4.32	chr2	118466440	118468161	+	TRUE	TRUE	FALSE	FALSE
Ergic3.8	chr2	156016021	156016705	+	TRUE	FALSE	FALSE	FALSE
Fbxw5.1	chr2	25500887	25501935	+	TRUE	TRUE	FALSE	FALSE
Fnbp4.11	chr2	90767542	90768515	+	TRUE	TRUE	FALSE	FALSE
Fnbp4.12	chr2	90768701	90775904	+	TRUE	FALSE	FALSE	FALSE
Frmd4a.23	chr2	4608071	4610966	+	TRUE	FALSE	TRUE	FALSE
Gid8.3	chr2	180717057	180717837	+	TRUE	TRUE	FALSE	FALSE
Gm6793.4	chr2	75662107	75662486	+	TRUE	TRUE	TRUE	TRUE
Gm6793.11	chr2	75665302	75665397	+	TRUE	TRUE	TRUE	FALSE
Gnas.3	chr2	174334285	174336746	+	TRUE	TRUE	TRUE	FALSE
Gnas.7	chr2	174343298	174345074	+	TRUE	TRUE	TRUE	TRUE
Gsn.6	chr2	35293568	35294934	+	TRUE	TRUE	FALSE	FALSE
Hnrnpa3.4	chr2	75662107	75662486	+	TRUE	TRUE	TRUE	TRUE
Hnrnpa3.10	chr2	75665302	75665397	+	TRUE	TRUE	TRUE	FALSE
Hypk.1	chr2	121457292	121457645	+	TRUE	TRUE	FALSE	FALSE
Hypk.2	chr2	121457702	121457991	+	TRUE	TRUE	TRUE	TRUE
Id1.1	chr2	152736746	152736971	+	TRUE	TRUE	FALSE	TRUE
Kin.4	chr2	10090364	10091717	+	TRUE	TRUE	TRUE	TRUE
Knstrn.7	chr2	118829015	118831552	+	TRUE	FALSE	FALSE	FALSE
Lime1.1	chr2	181382315	181382486	+	TRUE	TRUE	TRUE	TRUE
March7.7	chr2	60241053	60243556	+	TRUE	TRUE	FALSE	FALSE
March7.8	chr2	60243671	60245211	+	TRUE	FALSE	TRUE	FALSE
March7.9	chr2	60245261	60247889	+	TRUE	TRUE	FALSE	FALSE
Metap1d.3	chr2	71509891	71511411	+	TRUE	FALSE	FALSE	FALSE
Metap1d.6	chr2	71515801	71522532	+	TRUE	FALSE	FALSE	FALSE
Metap1d.7	chr2	71522631	71523801	+	TRUE	TRUE	FALSE	FALSE
Mrgbp.3	chr2	180583523	180584405	+	TRUE	TRUE	FALSE	TRUE
Mrgbp.4	chr2	180584488	180584796	+	TRUE	TRUE	FALSE	FALSE
Mrps5.7	chr2	127598277	127600011	+	TRUE	TRUE	FALSE	FALSE
Mtch2.4	chr2	90852867	90853023	+	TRUE	TRUE	FALSE	FALSE
Mtch2.10	chr2	90860511	90861381	+	TRUE	TRUE	FALSE	FALSE
Mtx2.6	chr2	74868413	74868882	+	TRUE	FALSE	TRUE	FALSE
Naa20.2	chr2	145908616	145911672	+	TRUE	TRUE	FALSE	TRUE
Naa20.3	chr2	145911794	145912392	+	TRUE	TRUE	TRUE	TRUE
Nmt2.2	chr2	3304948	3305396	+	TRUE	FALSE	FALSE	FALSE
Nmt2.8	chr2	3312978	3314693	+	TRUE	TRUE	TRUE	TRUE
Nop56.6	chr2	130276624	130276706	+	TRUE	TRUE	TRUE	TRUE
Nop56.7	chr2	130276859	130277031	+	TRUE	TRUE	TRUE	TRUE
Nop56.8	chr2	130277133	130277475	+	TRUE	TRUE	FALSE	TRUE
Nop56.9	chr2	130277625	130277848	+	TRUE	TRUE	FALSE	TRUE
Nop56.11	chr2	130278291	130278896	+	TRUE	TRUE	TRUE	FALSE
Npdc1.2	chr2	25406362	25407595	+	TRUE	TRUE	FALSE	FALSE
Npdc1.7	chr2	25408687	25408904	+	TRUE	TRUE	FALSE	FALSE
Nsfl1c.3	chr2	151500790	151503007	+	TRUE	TRUE	TRUE	TRUE
Nsmf.4	chr2	25057177	25057964	+	TRUE	TRUE	FALSE	FALSE
Nudt5.4	chr2	5861077	5862300	+	TRUE	TRUE	FALSE	FALSE
Odf2.18	chr2	29923640	29925939	+	TRUE	TRUE	FALSE	FALSE
Plcg1.32	chr2	160761924	160774527	+	TRUE	TRUE	FALSE	FALSE
Prrx2.2	chr2	30878592	30879491	+	TRUE	TRUE	TRUE	TRUE
Psmc3.8	chr2	91057061	91057764	+	TRUE	TRUE	TRUE	TRUE
Ptgs1.5	chr2	36238101	36240595	+	TRUE	FALSE	TRUE	FALSE
Ptgs1.7	chr2	36240955	36242762	+	TRUE	TRUE	TRUE	TRUE
Ptpa.8	chr2	30439765	30443289	+	TRUE	TRUE	FALSE	FALSE
Rae1.4	chr2	173005253	173006880	+	TRUE	TRUE	TRUE	TRUE
Rae1.8	chr2	173009478	173011999	+	TRUE	FALSE	TRUE	FALSE
Rae1.9	chr2	173012107	173012179	+	TRUE	TRUE	FALSE	FALSE
Rbm45.9	chr2	76380566	76383454	+	TRUE	TRUE	FALSE	FALSE
Rif1.35	chr2	52120369	52120991	+	TRUE	TRUE	FALSE	FALSE
Rpl12.3	chr2	32962673	32962984	+	TRUE	TRUE	TRUE	TRUE
Rpl12.5	chr2	32963584	32963740	+	TRUE	TRUE	TRUE	FALSE
Rpl12.6	chr2	32963854	32963990	+	TRUE	TRUE	TRUE	FALSE
Rpl7a.2	chr2	26911127	26911421	+	TRUE	FALSE	FALSE	FALSE
Rpl7a.3	chr2	26911572	26912018	+	TRUE	TRUE	FALSE	TRUE
Rpl7a.4	chr2	26912160	26912365	+	TRUE	TRUE	TRUE	FALSE
Rpl7a.5	chr2	26912446	26912670	+	TRUE	TRUE	FALSE	FALSE
Rps21.4	chr2	180258058	180258229	+	TRUE	TRUE	TRUE	FALSE
Rps21.5	chr2	180258286	180258377	+	TRUE	TRUE	TRUE	FALSE
Rtel1.30	chr2	181354443	181355008	+	TRUE	TRUE	TRUE	FALSE
Sapcd2.3	chr2	25375065	25375684	+	TRUE	TRUE	FALSE	FALSE
Serf2.2	chr2	121450084	121450587	+	TRUE	TRUE	FALSE	FALSE
Slc20a1.6	chr2	129206487	129207609	+	TRUE	TRUE	FALSE	TRUE
Smox.6	chr2	131522220	131524243	+	TRUE	TRUE	FALSE	FALSE
Snai1.2	chr2	167539199	167541898	+	TRUE	TRUE	TRUE	TRUE
Sptan1.51	chr2	30027649	30028643	+	TRUE	TRUE	FALSE	FALSE
Srsf6.2	chr2	162932143	162933425	+	TRUE	TRUE	FALSE	FALSE
Ssb.1	chr2	69861740	69863223	+	TRUE	TRUE	TRUE	TRUE
Ssb.8	chr2	69869182	69869879	+	TRUE	TRUE	FALSE	FALSE
Ssrp1.12	chr2	85043002	85044318	+	TRUE	TRUE	TRUE	TRUE
Ssrp1.13	chr2	85044449	85045409	+	TRUE	TRUE	TRUE	TRUE
Stam.8	chr2	14131119	14134352	+	TRUE	TRUE	TRUE	FALSE
Stx16.2	chr2	174084658	174090620	+	TRUE	FALSE	FALSE	FALSE
Surf2.3	chr2	26917532	26918872	+	TRUE	TRUE	FALSE	TRUE
Tank.8	chr2	61650289	61653378	+	TRUE	TRUE	FALSE	FALSE
Tbc1d13.8	chr2	30146863	30147361	+	TRUE	TRUE	FALSE	FALSE
Thbs1.21	chr2	118124260	118125021	+	TRUE	TRUE	FALSE	FALSE
Tnks1bp1.6	chr2	85064017	85069987	+	TRUE	TRUE	TRUE	FALSE
Tor1b.2	chr2	30954018	30955777	+	TRUE	TRUE	FALSE	FALSE
Vim.2	chr2	13575602	13578412	+	TRUE	TRUE	FALSE	FALSE
Vim.3	chr2	13578509	13578588	+	TRUE	TRUE	FALSE	FALSE
Vim.4	chr2	13578751	13579420	+	TRUE	TRUE	FALSE	TRUE
Vim.5	chr2	13579547	13580017	+	TRUE	TRUE	FALSE	FALSE
Vim.6	chr2	13580239	13580639	+	TRUE	TRUE	FALSE	TRUE
Vim.7	chr2	13580684	13581612	+	TRUE	TRUE	FALSE	FALSE
Vim.8	chr2	13581699	13582472	+	TRUE	TRUE	FALSE	FALSE
Wisp2.3	chr2	163825358	163828851	+	TRUE	TRUE	FALSE	FALSE
Yme1l1.18	chr2	23195409	23196887	+	TRUE	TRUE	TRUE	FALSE
Zfas1.1	chr2	167063298	167063635	+	TRUE	TRUE	TRUE	TRUE
Zfas1.2	chr2	167063728	167065158	+	TRUE	TRUE	TRUE	TRUE
Zfas1.4	chr2	167065481	167065686	+	TRUE	TRUE	FALSE	FALSE
2810403A07Rik.11	chr3	88708942	88709829	+	TRUE	TRUE	TRUE	FALSE
2810403A07Rik.13	chr3	88710853	88711629	+	TRUE	TRUE	TRUE	FALSE
Actl6a.10	chr3	32720301	32720434	+	TRUE	FALSE	TRUE	FALSE
Aph1a.1	chr3	95894284	95894820	+	TRUE	FALSE	FALSE	FALSE
Atp11b.27	chr3	35837590	35839048	+	TRUE	TRUE	FALSE	FALSE
Bcas2.4	chr3	103174502	103175618	+	TRUE	TRUE	FALSE	TRUE
Bcas2.5	chr3	103175670	103177338	+	TRUE	TRUE	FALSE	FALSE
Camk2d.19	chr3	126840366	126841484	+	TRUE	TRUE	FALSE	FALSE
Camk2d.20	chr3	126841574	126842757	+	TRUE	TRUE	TRUE	FALSE
Cct3.13	chr3	88321146	88321443	+	TRUE	TRUE	FALSE	FALSE
Cers2.2	chr3	95320236	95320641	+	TRUE	TRUE	TRUE	FALSE
Cers2.5	chr3	95321248	95321335	+	TRUE	TRUE	FALSE	FALSE
Cers2.6	chr3	95321387	95321574	+	TRUE	TRUE	FALSE	FALSE
Cers2.7	chr3	95321668	95321830	+	TRUE	TRUE	TRUE	TRUE
Clk2.4	chr3	89169703	89170048	+	TRUE	TRUE	TRUE	FALSE
Clk2.11	chr3	89175472	89175644	+	TRUE	FALSE	FALSE	FALSE
Clk2.12	chr3	89175736	89176393	+	TRUE	TRUE	TRUE	FALSE
Clk2-scamp3.3	chr3	89168924	89169614	+	TRUE	TRUE	FALSE	FALSE
Clk2-scamp3.4	chr3	89169703	89170048	+	TRUE	TRUE	FALSE	FALSE
Clk2-scamp3.11	chr3	89175472	89175644	+	TRUE	FALSE	FALSE	FALSE
Clk2-scamp3.15	chr3	89179438	89180251	+	TRUE	TRUE	TRUE	FALSE
Csde1.18	chr3	103055513	103056344	+	TRUE	TRUE	TRUE	TRUE
E2f5.5	chr3	14602713	14603637	+	TRUE	TRUE	TRUE	FALSE
Eif4e.4	chr3	138547755	138550262	+	TRUE	TRUE	FALSE	TRUE
Eif4e.5	chr3	138550327	138550892	+	TRUE	TRUE	FALSE	TRUE
F3.5	chr3	121732541	121734105	+	TRUE	TRUE	FALSE	FALSE
Fabp5.1	chr3	10012719	10014970	+	TRUE	TRUE	FALSE	TRUE
Fubp1.16	chr3	152223366	152226079	+	TRUE	TRUE	TRUE	FALSE
Fubp1.17	chr3	152226218	152228170	+	TRUE	FALSE	TRUE	FALSE
Fubp1.19	chr3	152232023	152232394	+	TRUE	TRUE	FALSE	FALSE
Fxr1.13	chr3	34062032	34064118	+	TRUE	TRUE	FALSE	FALSE
Fxr1.14	chr3	34064320	34064973	+	TRUE	TRUE	FALSE	FALSE
Fxr1.15	chr3	34065055	34068160	+	TRUE	TRUE	TRUE	TRUE
Gba.8	chr3	89206369	89207226	+	TRUE	TRUE	FALSE	FALSE
Gclm.2	chr3	122255611	122259206	+	TRUE	TRUE	FALSE	FALSE
Glmp.2	chr3	88325932	88326114	+	TRUE	TRUE	FALSE	FALSE
Gon4l.30	chr3	88907583	88907988	+	TRUE	FALSE	FALSE	FALSE
H2afz.4	chr3	137866141	137866385	+	TRUE	TRUE	TRUE	FALSE
Ilf2.8	chr3	90484571	90485689	+	TRUE	TRUE	TRUE	TRUE
Ilf2.10	chr3	90486273	90486850	+	TRUE	TRUE	FALSE	FALSE
Ilf2.11	chr3	90486913	90486982	+	TRUE	TRUE	TRUE	TRUE
Lamtor3.3	chr3	137919956	137925111	+	TRUE	FALSE	FALSE	FALSE
Lamtor3.4	chr3	137925171	137926808	+	TRUE	TRUE	FALSE	TRUE
Lamtor3.5	chr3	137926943	137927346	+	TRUE	TRUE	FALSE	TRUE
Lrrcc1.18	chr3	14563095	14565732	+	TRUE	TRUE	FALSE	FALSE
Mbnl1.6	chr3	60615774	60621422	+	TRUE	FALSE	TRUE	FALSE
Mbnl1.7	chr3	60621459	60622145	+	TRUE	FALSE	TRUE	FALSE
Mbnl1.8	chr3	60622241	60625123	+	TRUE	FALSE	FALSE	FALSE
Mcl1.2	chr3	95660009	95660706	+	TRUE	TRUE	FALSE	TRUE
Mef2d.11	chr3	88168345	88168631	+	TRUE	TRUE	FALSE	FALSE
Mfsd1.13	chr3	67600053	67600592	+	TRUE	TRUE	FALSE	FALSE
Mrpl24.1	chr3	87919706	87921816	+	TRUE	TRUE	FALSE	FALSE
Mtmr11.3	chr3	96163214	96163467	+	TRUE	FALSE	FALSE	FALSE
Mtmr11.7	chr3	96164569	96164785	+	TRUE	TRUE	FALSE	FALSE
Mtmr11.14	chr3	96169210	96169806	+	TRUE	TRUE	FALSE	FALSE
Mtmr11.16	chr3	96170647	96171085	+	TRUE	TRUE	FALSE	FALSE
Pi4kb.11	chr3	95004755	95005758	+	TRUE	TRUE	FALSE	FALSE
Pias3.13	chr3	96704387	96704848	+	TRUE	TRUE	FALSE	FALSE
Ppid.3	chr3	79595309	79597684	+	TRUE	TRUE	TRUE	FALSE
Psrc1.2	chr3	108384286	108384373	+	TRUE	TRUE	FALSE	FALSE
Psrc1.4	chr3	108385409	108386292	+	TRUE	TRUE	FALSE	FALSE
Psrc1.5	chr3	108386408	108386499	+	TRUE	TRUE	FALSE	FALSE
Rpl22l1.2	chr3	28806593	28806736	+	TRUE	TRUE	TRUE	FALSE
Rpl22l1.3	chr3	28806859	28807186	+	TRUE	TRUE	TRUE	FALSE
S100a4.1	chr3	90603807	90604996	+	TRUE	TRUE	FALSE	FALSE
S100a4.2	chr3	90605153	90605739	+	TRUE	TRUE	FALSE	FALSE
S100a6.1	chr3	90613227	90613742	+	TRUE	TRUE	FALSE	FALSE
S100a6.2	chr3	90613905	90614190	+	TRUE	TRUE	FALSE	FALSE
Scamp3.4	chr3	89179438	89180251	+	TRUE	TRUE	TRUE	FALSE
Smc4.23	chr3	69034122	69034373	+	TRUE	TRUE	FALSE	FALSE
Smg5.12	chr3	88351582	88352962	+	TRUE	TRUE	TRUE	FALSE
Smg5.14	chr3	88353952	88354531	+	TRUE	FALSE	FALSE	FALSE
Supt20.13	chr3	54710473	54712091	+	TRUE	TRUE	FALSE	FALSE
Supt20.17	chr3	54714797	54715153	+	TRUE	TRUE	TRUE	FALSE
Supt20.18	chr3	54715257	54715533	+	TRUE	TRUE	TRUE	FALSE
Supt20.19	chr3	54715690	54716637	+	TRUE	TRUE	FALSE	FALSE
Tpm3.4	chr3	90087745	90088400	+	TRUE	TRUE	TRUE	TRUE
Ube2d3.4	chr3	135455378	135458797	+	TRUE	TRUE	FALSE	FALSE
Ube2q1.9	chr3	89780948	89781046	+	TRUE	FALSE	FALSE	FALSE
Usp33.12	chr3	152373499	152374619	+	TRUE	TRUE	FALSE	FALSE
Wdr77.7	chr3	105965153	105965764	+	TRUE	TRUE	TRUE	TRUE
Wdr77.8	chr3	105965874	105966356	+	TRUE	TRUE	TRUE	TRUE
Wls.8	chr3	159911396	159911759	+	TRUE	TRUE	TRUE	TRUE
Wls.9	chr3	159911824	159913760	+	TRUE	TRUE	FALSE	FALSE
Wls.10	chr3	159913905	159914935	+	TRUE	TRUE	FALSE	FALSE
Zranb2.7	chr3	157541870	157543157	+	TRUE	TRUE	TRUE	FALSE
Zranb2.9	chr3	157545123	157546674	+	TRUE	TRUE	TRUE	FALSE
Zzz3.12	chr3	152455955	152457868	+	TRUE	TRUE	TRUE	FALSE
0610037L13Rik.6	chr4	107894939	107896870	+	TRUE	TRUE	FALSE	FALSE
9430015G10Rik.4	chr4	156119240	156121932	+	TRUE	TRUE	FALSE	FALSE
9430015G10Rik.5	chr4	156122029	156122350	+	TRUE	FALSE	FALSE	FALSE
9430015G10Rik.8	chr4	156124002	156124091	+	TRUE	FALSE	FALSE	FALSE
9930104L06Rik.3	chr4	124940546	124942352	+	TRUE	TRUE	TRUE	TRUE
Ak2.6	chr4	129009788	129010562	+	TRUE	FALSE	TRUE	FALSE
Atp6v1g1.1	chr4	63545000	63548584	+	TRUE	TRUE	TRUE	FALSE
Cc2d1b.13	chr4	108627419	108627830	+	TRUE	TRUE	FALSE	FALSE
Cc2d1b.18	chr4	108629834	108630091	+	TRUE	FALSE	FALSE	FALSE
Ccdc163.8	chr4	116712827	116714087	+	TRUE	TRUE	FALSE	FALSE
Ccnl2.4	chr4	155815364	155817922	+	TRUE	FALSE	TRUE	FALSE
Ccnl2.5	chr4	155817988	155820328	+	TRUE	TRUE	FALSE	FALSE
Clspn.25	chr4	126592802	126593042	+	TRUE	TRUE	FALSE	FALSE
Col16a1.44	chr4	130077253	130079163	+	TRUE	FALSE	FALSE	FALSE
Col16a1.48	chr4	130080621	130083121	+	TRUE	TRUE	FALSE	FALSE
Col16a1.61	chr4	130090561	130092739	+	TRUE	TRUE	FALSE	FALSE
Col16a1.64	chr4	130094550	130095542	+	TRUE	TRUE	FALSE	FALSE
Dnaja1.7	chr4	40731800	40732075	+	TRUE	TRUE	TRUE	FALSE
Dnajc8.5	chr4	132544752	132546636	+	TRUE	TRUE	FALSE	TRUE
Dvl1.4	chr4	155854087	155854329	+	TRUE	FALSE	FALSE	FALSE
Ebna1bp2.3	chr4	118621534	118622069	+	TRUE	TRUE	TRUE	FALSE
Ebna1bp2.7	chr4	118624229	118625522	+	TRUE	TRUE	TRUE	TRUE
Efcab14.11	chr4	115774006	115775060	+	TRUE	TRUE	FALSE	FALSE
Elovl1.3	chr4	118430906	118431062	+	TRUE	TRUE	FALSE	TRUE
Elovl1.4	chr4	118431144	118431265	+	TRUE	TRUE	FALSE	TRUE
Emc1.14	chr4	139364340	139365194	+	TRUE	FALSE	FALSE	FALSE
Eno1.8	chr4	150246768	150247450	+	TRUE	FALSE	TRUE	FALSE
Eno1.11	chr4	150248120	150248485	+	TRUE	FALSE	FALSE	FALSE
Exosc10.19	chr4	148576225	148578417	+	TRUE	TRUE	TRUE	FALSE
Fhl3.1	chr4	124700852	124705612	+	TRUE	FALSE	TRUE	FALSE
Foxd2os.3	chr4	114916311	114920439	+	TRUE	TRUE	FALSE	FALSE
Gnb1.8	chr4	155551722	155553317	+	TRUE	TRUE	FALSE	TRUE
Gnl2.13	chr4	125052856	125053454	+	TRUE	TRUE	TRUE	FALSE
Gpr153.3	chr4	152280275	152281765	+	TRUE	TRUE	FALSE	FALSE
Gpr153.5	chr4	152282556	152282857	+	TRUE	FALSE	TRUE	FALSE
Id3.2	chr4	136144377	136144879	+	TRUE	TRUE	TRUE	TRUE
Inpp5b.23	chr4	124798380	124799767	+	TRUE	TRUE	FALSE	FALSE
Mknk1.14	chr4	115876625	115877949	+	TRUE	TRUE	FALSE	FALSE
Mrps15.5	chr4	126051410	126053499	+	TRUE	TRUE	FALSE	FALSE
Mxra8.2	chr4	155840799	155840905	+	TRUE	TRUE	FALSE	FALSE
Mxra8.9	chr4	155843140	155843304	+	TRUE	TRUE	FALSE	FALSE
Nadk.11	chr4	155588693	155589327	+	TRUE	FALSE	FALSE	FALSE
Nfx1.11	chr4	40999716	41003017	+	TRUE	TRUE	TRUE	FALSE
Noc2l.9	chr4	156240714	156241312	+	TRUE	TRUE	TRUE	TRUE
Noc2l.12	chr4	156242678	156243509	+	TRUE	TRUE	TRUE	TRUE
Pabpc4.10	chr4	123295322	123295749	+	TRUE	TRUE	TRUE	TRUE
Pabpc4.11	chr4	123295837	123295929	+	TRUE	FALSE	TRUE	FALSE
Pabpc4.12	chr4	123296058	123297678	+	TRUE	TRUE	TRUE	TRUE
Pnisr.3	chr4	21857369	21859083	+	TRUE	FALSE	FALSE	FALSE
Pnisr.8	chr4	21869616	21870351	+	TRUE	TRUE	FALSE	FALSE
Pnisr.9	chr4	21870406	21871437	+	TRUE	TRUE	FALSE	FALSE
Pnisr.11	chr4	21874673	21874912	+	TRUE	TRUE	FALSE	FALSE
Pomgnt1.17	chr4	116156222	116157892	+	TRUE	TRUE	TRUE	FALSE
Prpf4.11	chr4	62422301	62422414	+	TRUE	TRUE	TRUE	FALSE
Rcc2.3	chr4	140708045	140710332	+	TRUE	TRUE	TRUE	TRUE
Rpl22.1	chr4	152325896	152327480	+	TRUE	TRUE	FALSE	FALSE
Rragc.6	chr4	123929981	123935537	+	TRUE	TRUE	TRUE	FALSE
Rsrp1.3	chr4	134925433	134926734	+	TRUE	TRUE	FALSE	FALSE
Rusc2.8	chr4	43424290	43424897	+	TRUE	FALSE	TRUE	FALSE
Sdhb.6	chr4	140976217	140977377	+	TRUE	TRUE	FALSE	FALSE
Sf3a3.15	chr4	124729550	124731370	+	TRUE	TRUE	FALSE	FALSE
Sfpq.9	chr4	127027519	127029826	+	TRUE	TRUE	FALSE	FALSE
Srsf10.2	chr4	135858410	135861773	+	TRUE	TRUE	TRUE	TRUE
Tmem234.2	chr4	129601135	129602194	+	TRUE	TRUE	FALSE	FALSE
Trappc3.3	chr4	126273075	126273889	+	TRUE	TRUE	TRUE	FALSE
Usp24.67	chr4	106436856	106438776	+	TRUE	TRUE	TRUE	FALSE
Usp48.11	chr4	137616508	137621061	+	TRUE	FALSE	FALSE	FALSE
Anapc4.20	chr5	52859207	52861242	+	TRUE	TRUE	FALSE	FALSE
Anxa3.7	chr5	96824967	96828347	+	TRUE	TRUE	TRUE	TRUE
Ap4m1.13	chr5	138177974	138178068	+	TRUE	TRUE	FALSE	TRUE
Arpc1b.4	chr5	145123792	145124586	+	TRUE	TRUE	TRUE	TRUE
Arpc1b.8	chr5	145126933	145127635	+	TRUE	TRUE	FALSE	TRUE
Arpc1b.9	chr5	145127727	145127820	+	TRUE	TRUE	FALSE	TRUE
Atraid.4	chr5	31052534	31052762	+	TRUE	TRUE	FALSE	FALSE
Atxn2.23	chr5	121811613	121813384	+	TRUE	TRUE	FALSE	FALSE
Atxn2.24	chr5	121813554	121814337	+	TRUE	TRUE	FALSE	FALSE
Baz1b.4	chr5	135205192	135209042	+	TRUE	FALSE	TRUE	FALSE
Cct6a.8	chr5	129792103	129793635	+	TRUE	TRUE	TRUE	TRUE
Cdc7.7	chr5	106974021	106974600	+	TRUE	TRUE	FALSE	FALSE
Cdc7.8	chr5	106974697	106975484	+	TRUE	TRUE	FALSE	FALSE
Cdk8.7	chr5	146292768	146295162	+	TRUE	TRUE	FALSE	FALSE
Cenpa.1	chr5	30667114	30668998	+	TRUE	TRUE	FALSE	FALSE
Cenpa.2	chr5	30669053	30669691	+	TRUE	TRUE	FALSE	FALSE
Cenpa.3	chr5	30669829	30672463	+	TRUE	TRUE	FALSE	FALSE
Chpf2.2	chr5	24589662	24590308	+	TRUE	TRUE	FALSE	FALSE
Cpsf4.7	chr5	145178929	145181135	+	TRUE	TRUE	FALSE	FALSE
Evc2.17	chr5	37417493	37419123	+	TRUE	TRUE	FALSE	FALSE
Fam114a1.13	chr5	65038742	65040623	+	TRUE	TRUE	FALSE	FALSE
Fam133b.5	chr5	3558694	3559096	+	TRUE	FALSE	TRUE	FALSE
Fip1l1.13	chr5	74585073	74587002	+	TRUE	TRUE	TRUE	FALSE
Gigyf1.19	chr5	137524414	137524650	+	TRUE	TRUE	TRUE	FALSE
Gtf3a.8	chr5	146955184	146955367	+	TRUE	TRUE	FALSE	FALSE
Guf1.13	chr5	69567262	69568395	+	TRUE	TRUE	FALSE	FALSE
Insig1.1	chr5	28071796	28073546	+	TRUE	FALSE	FALSE	FALSE
Insig1.2	chr5	28073672	28074481	+	TRUE	TRUE	TRUE	TRUE
Insig1.3	chr5	28074649	28075061	+	TRUE	TRUE	TRUE	TRUE
Insig1.4	chr5	28075162	28076790	+	TRUE	TRUE	TRUE	TRUE
Kntc1.62	chr5	123819142	123819869	+	TRUE	TRUE	FALSE	FALSE
Krit1.12	chr5	3822244	3823633	+	TRUE	TRUE	FALSE	FALSE
Maea.8	chr5	33371810	33372266	+	TRUE	TRUE	FALSE	FALSE
Mrpl33.2	chr5	31614622	31616380	+	TRUE	TRUE	TRUE	TRUE
Mrps17.2	chr5	129715942	129716726	+	TRUE	TRUE	FALSE	FALSE
Mvk.9	chr5	114456007	114458894	+	TRUE	TRUE	FALSE	FALSE
Pan3.18	chr5	147545736	147546364	+	TRUE	TRUE	FALSE	FALSE
Pcgf3.10	chr5	108499708	108500356	+	TRUE	TRUE	FALSE	FALSE
Pitpnb.10	chr5	111383111	111385519	+	TRUE	TRUE	FALSE	FALSE
Pitpnb.11	chr5	111385605	111386502	+	TRUE	TRUE	FALSE	TRUE
Pkd2.8	chr5	104489415	104490643	+	TRUE	FALSE	TRUE	FALSE
Pkd2.9	chr5	104490765	104494892	+	TRUE	FALSE	TRUE	FALSE
Plod3.18	chr5	136995059	136996105	+	TRUE	TRUE	FALSE	FALSE
Pole.43	chr5	110332560	110334160	+	TRUE	FALSE	FALSE	FALSE
Ppp1cc.3	chr5	122169150	122171821	+	TRUE	TRUE	TRUE	TRUE
Ppp1cc.4	chr5	122171927	122172731	+	TRUE	TRUE	TRUE	TRUE
Ppp1cc.5	chr5	122172956	122173145	+	TRUE	TRUE	FALSE	FALSE
Psmc2.10	chr5	21802614	21803069	+	TRUE	TRUE	TRUE	FALSE
Ran.4	chr5	129020992	129022002	+	TRUE	FALSE	FALSE	FALSE
Rasa4.8	chr5	136098780	136100901	+	TRUE	TRUE	FALSE	FALSE
Rasa4.10	chr5	136101395	136101624	+	TRUE	TRUE	FALSE	FALSE
Rasa4.19	chr5	136107192	136111251	+	TRUE	TRUE	FALSE	FALSE
Rfc2.6	chr5	134591220	134593188	+	TRUE	TRUE	FALSE	FALSE
Rnf4.7	chr5	34350839	34351230	+	TRUE	TRUE	FALSE	TRUE
Rpl21.1	chr5	146833172	146834183	+	TRUE	TRUE	FALSE	FALSE
Rpl21.3	chr5	146834510	146834991	+	TRUE	TRUE	FALSE	FALSE
Rpl5.5	chr5	107903869	107904716	+	TRUE	TRUE	FALSE	FALSE
Rpl5.6	chr5	107904895	107907188	+	TRUE	TRUE	TRUE	TRUE
Rpl5.7	chr5	107907278	107907896	+	TRUE	TRUE	FALSE	FALSE
Rpl6.1	chr5	121204553	121205405	+	TRUE	TRUE	FALSE	TRUE
Rpl6.3	chr5	121205856	121206666	+	TRUE	TRUE	FALSE	TRUE
Rpl6.5	chr5	121207196	121208390	+	TRUE	TRUE	TRUE	TRUE
Sfswap.1	chr5	129501597	129503982	+	TRUE	TRUE	FALSE	FALSE
Sfswap.14	chr5	129554709	129560679	+	TRUE	TRUE	TRUE	FALSE
Slc30a9.11	chr5	67342230	67344529	+	TRUE	TRUE	FALSE	FALSE
Slc4a2.12	chr5	24435018	24435114	+	TRUE	FALSE	FALSE	FALSE
Slc4a2.19	chr5	24439399	24439736	+	TRUE	TRUE	FALSE	FALSE
Tacc3.14	chr5	33671786	33671981	+	TRUE	TRUE	FALSE	FALSE
Tmem165.4	chr5	76204817	76207801	+	TRUE	TRUE	TRUE	FALSE
Trrap.68	chr5	144853625	144856886	+	TRUE	TRUE	TRUE	FALSE
Vps29.2	chr5	122360205	122362035	+	TRUE	TRUE	TRUE	FALSE
Ythdc1.11	chr5	86828122	86830553	+	TRUE	TRUE	TRUE	TRUE
1600020E01Rik.1	chr6	86527532	86527890	+	TRUE	TRUE	FALSE	FALSE
Akr1b8.4	chr6	34358209	34363331	+	TRUE	TRUE	FALSE	FALSE
Aup1.3	chr6	83055280	83055505	+	TRUE	TRUE	FALSE	FALSE
Aup1.6	chr6	83056141	83056367	+	TRUE	TRUE	TRUE	TRUE
Aup1.8	chr6	83056645	83056758	+	TRUE	TRUE	TRUE	TRUE
Aup1.9	chr6	83056879	83056977	+	TRUE	TRUE	FALSE	FALSE
Aup1.10	chr6	83057094	83057213	+	TRUE	FALSE	TRUE	FALSE
Cald1.3	chr6	34746016	34753442	+	TRUE	FALSE	FALSE	FALSE
Cald1.10	chr6	34766199	34771047	+	TRUE	FALSE	TRUE	FALSE
Cald1.11	chr6	34771129	34773222	+	TRUE	TRUE	TRUE	FALSE
Calu.6	chr6	29372671	29374398	+	TRUE	TRUE	FALSE	FALSE
Capg.3	chr6	72555650	72555750	+	TRUE	FALSE	TRUE	FALSE
Capza2.6	chr6	17657253	17660748	+	TRUE	TRUE	FALSE	FALSE
Cbx3.3	chr6	51475374	51478437	+	TRUE	TRUE	TRUE	FALSE
Ccdc136.15	chr6	29419384	29426624	+	TRUE	TRUE	FALSE	FALSE
Cct7.10	chr6	85467160	85467578	+	TRUE	TRUE	TRUE	TRUE
Cdca3.3	chr6	124831489	124832145	+	TRUE	TRUE	FALSE	TRUE
Cdkn1b.2	chr6	134922084	134924242	+	TRUE	TRUE	FALSE	FALSE
Col1a2.32	chr6	4528414	4529067	+	TRUE	FALSE	FALSE	FALSE
Col1a2.33	chr6	4529122	4530171	+	TRUE	TRUE	FALSE	FALSE
Col1a2.34	chr6	4530226	4530956	+	TRUE	TRUE	FALSE	FALSE
Col1a2.38	chr6	4531949	4532743	+	TRUE	FALSE	FALSE	FALSE
Col1a2.40	chr6	4533904	4534580	+	TRUE	TRUE	FALSE	FALSE
Col1a2.41	chr6	4534689	4535380	+	TRUE	TRUE	FALSE	FALSE
Col1a2.45	chr6	4536262	4536596	+	TRUE	TRUE	FALSE	TRUE
Col1a2.46	chr6	4536705	4537172	+	TRUE	TRUE	FALSE	TRUE
Col1a2.48	chr6	4537458	4537777	+	TRUE	TRUE	FALSE	TRUE
Col1a2.50	chr6	4538811	4539462	+	TRUE	TRUE	FALSE	FALSE
Col1a2.51	chr6	4539706	4540515	+	TRUE	TRUE	FALSE	FALSE
Copg1.8	chr6	87892720	87893795	+	TRUE	FALSE	TRUE	FALSE
Copg1.10	chr6	87894175	87895693	+	TRUE	TRUE	FALSE	TRUE
Cul1.17	chr6	47520886	47523077	+	TRUE	TRUE	FALSE	TRUE
Cul1.21	chr6	47524631	47525553	+	TRUE	TRUE	FALSE	FALSE
Ddx47.9	chr6	135019112	135020615	+	TRUE	TRUE	TRUE	FALSE
Ddx47.10	chr6	135020687	135021448	+	TRUE	TRUE	TRUE	FALSE
Emp1.5	chr6	135380242	135380973	+	TRUE	TRUE	FALSE	TRUE
Etnk1.4	chr6	143186635	143195231	+	TRUE	FALSE	FALSE	FALSE
Fam21.25	chr6	116254494	116255048	+	TRUE	TRUE	FALSE	FALSE
Fam21.26	chr6	116255169	116256226	+	TRUE	TRUE	FALSE	FALSE
Fam21.27	chr6	116256290	116256615	+	TRUE	TRUE	FALSE	FALSE
Fam21.30	chr6	116260669	116262334	+	TRUE	TRUE	FALSE	FALSE
Fbln2.5	chr6	91254622	91256234	+	TRUE	TRUE	TRUE	FALSE
Fbln2.8	chr6	91257827	91259629	+	TRUE	FALSE	TRUE	FALSE
Fbln2.9	chr6	91259771	91263338	+	TRUE	TRUE	TRUE	FALSE
Fbln2.10	chr6	91263474	91264698	+	TRUE	TRUE	TRUE	TRUE
Fbln2.11	chr6	91264837	91265717	+	TRUE	TRUE	TRUE	TRUE
Fbln2.13	chr6	91266085	91266314	+	TRUE	TRUE	TRUE	TRUE
Fgfr1op2.4	chr6	146590037	146592633	+	TRUE	FALSE	FALSE	FALSE
Fgfr1op2.5	chr6	146592748	146595175	+	TRUE	TRUE	FALSE	FALSE
Foxm1.6	chr6	128372013	128372533	+	TRUE	TRUE	FALSE	FALSE
Foxm1.7	chr6	128372604	128372776	+	TRUE	TRUE	FALSE	FALSE
Gars.14	chr6	55075492	55076954	+	TRUE	TRUE	TRUE	TRUE
Hotairm1.1	chr6	52158687	52161930	+	TRUE	TRUE	TRUE	TRUE
Ing4.5	chr6	125047588	125047792	+	TRUE	TRUE	FALSE	FALSE
Loxl3.6	chr6	83048759	83048868	+	TRUE	TRUE	FALSE	TRUE
Loxl3.10	chr6	83050018	83050115	+	TRUE	FALSE	FALSE	FALSE
M6pr.3	chr6	122313426	122315056	+	TRUE	TRUE	TRUE	FALSE
Mlf2.8	chr6	124935446	124935601	+	TRUE	TRUE	FALSE	FALSE
Mogs.2	chr6	83116249	83116627	+	TRUE	TRUE	TRUE	TRUE
Nop2.15	chr6	125141503	125144000	+	TRUE	TRUE	TRUE	TRUE
Phb2.4	chr6	124714169	124714829	+	TRUE	TRUE	TRUE	TRUE
Phb2.6	chr6	124715164	124715581	+	TRUE	FALSE	FALSE	FALSE
Phb2.8	chr6	124716035	124716603	+	TRUE	TRUE	TRUE	TRUE
Pianp.4	chr6	125000736	125001426	+	TRUE	TRUE	FALSE	FALSE
Rad52.8	chr6	119918787	119918925	+	TRUE	TRUE	FALSE	FALSE
Setd5.2	chr6	113105122	113109884	+	TRUE	TRUE	FALSE	FALSE
Setd5.3	chr6	113109991	113110373	+	TRUE	FALSE	FALSE	FALSE
Slc6a6.12	chr6	91749830	91750272	+	TRUE	FALSE	TRUE	FALSE
Smyd5.8	chr6	85441809	85442110	+	TRUE	TRUE	FALSE	FALSE
Tia1.4	chr6	86418933	86419100	+	TRUE	FALSE	TRUE	FALSE
Tia1.5	chr6	86419134	86420323	+	TRUE	TRUE	FALSE	FALSE
Tia1.6	chr6	86420412	86424344	+	TRUE	TRUE	FALSE	FALSE
Tia1.8	chr6	86425071	86425449	+	TRUE	TRUE	FALSE	FALSE
Tia1.12	chr6	86427819	86430240	+	TRUE	FALSE	FALSE	FALSE
Tprkb.5	chr6	85927364	85927807	+	TRUE	TRUE	FALSE	FALSE
Tprkb.6	chr6	85927985	85928775	+	TRUE	TRUE	FALSE	FALSE
Tspan11.2	chr6	127913045	127923551	+	TRUE	TRUE	FALSE	FALSE
Ttll3.12	chr6	113413060	113413862	+	TRUE	TRUE	FALSE	FALSE
Zfp239.2	chr6	117866575	117869217	+	TRUE	TRUE	FALSE	FALSE
Zfp239.3	chr6	117869274	117870255	+	TRUE	TRUE	FALSE	FALSE
Zfp384.7	chr6	125031023	125031670	+	TRUE	FALSE	FALSE	FALSE
Zyx.7	chr6	42356332	42356431	+	TRUE	TRUE	FALSE	TRUE
Zyx.8	chr6	42356611	42357312	+	TRUE	TRUE	FALSE	TRUE
Zyx.9	chr6	42357434	42357851	+	TRUE	TRUE	FALSE	FALSE
2410002F23Rik.1	chr7	44246824	44248251	+	TRUE	TRUE	FALSE	TRUE
2410002F23Rik.2	chr7	44248296	44249541	+	TRUE	TRUE	TRUE	TRUE
2410002F23Rik.5	chr7	44250341	44250612	+	TRUE	TRUE	TRUE	TRUE
Alkbh6.5	chr7	30312389	30312590	+	TRUE	TRUE	FALSE	FALSE
Arhgef1.14	chr7	24918532	24919183	+	TRUE	TRUE	FALSE	FALSE
Bccip.3	chr7	133714980	133716860	+	TRUE	TRUE	FALSE	TRUE
Ccp110.14	chr7	118732454	118732886	+	TRUE	FALSE	FALSE	FALSE
Ccp110.15	chr7	118732973	118735267	+	TRUE	TRUE	FALSE	FALSE
Cd81.3	chr7	143065307	143065942	+	TRUE	TRUE	FALSE	TRUE
Cd81.5	chr7	143066353	143066660	+	TRUE	TRUE	TRUE	FALSE
Cnot3.17	chr7	3659507	3660727	+	TRUE	TRUE	FALSE	FALSE
Epn1.2	chr7	5082122	5083662	+	TRUE	TRUE	FALSE	FALSE
Epn1.10	chr7	5095975	5097153	+	TRUE	TRUE	FALSE	FALSE
Far1.10	chr7	113554289	113561375	+	TRUE	TRUE	FALSE	FALSE
Fus.6	chr7	127972771	127974399	+	TRUE	TRUE	FALSE	FALSE
Fus.7	chr7	127974435	127975887	+	TRUE	TRUE	FALSE	FALSE
Fus.14	chr7	127981556	127981790	+	TRUE	TRUE	FALSE	FALSE
Gng8.2	chr7	16892512	16894941	+	TRUE	TRUE	TRUE	TRUE
Hnrnpl.4	chr7	28814288	28815098	+	TRUE	TRUE	FALSE	TRUE
Hnrnpl.6	chr7	28815353	28818460	+	TRUE	TRUE	FALSE	TRUE
Hnrnpl.7	chr7	28818533	28818643	+	TRUE	TRUE	FALSE	FALSE
Hnrnpl.9	chr7	28820275	28820544	+	TRUE	TRUE	TRUE	FALSE
Igflr1.1	chr7	30565467	30566163	+	TRUE	TRUE	FALSE	FALSE
Ilk.7	chr7	105741234	105741373	+	TRUE	TRUE	FALSE	FALSE
Ilk.8	chr7	105741484	105741579	+	TRUE	TRUE	FALSE	FALSE
Irf3.5	chr7	45000547	45000644	+	TRUE	TRUE	TRUE	FALSE
Irf3.6	chr7	45001023	45001672	+	TRUE	TRUE	FALSE	FALSE
Josd2.4	chr7	44470538	44471112	+	TRUE	TRUE	FALSE	FALSE
Kmt5c.1	chr7	4740240	4741779	+	TRUE	TRUE	FALSE	FALSE
Leng8.8	chr7	4143038	4143418	+	TRUE	TRUE	FALSE	FALSE
Mrps11.4	chr7	78790767	78791873	+	TRUE	TRUE	FALSE	TRUE
Napa.4	chr7	16112631	16113111	+	TRUE	TRUE	TRUE	FALSE
Napa.7	chr7	16113561	16114120	+	TRUE	TRUE	FALSE	FALSE
Ndufa3.2	chr7	3617692	3619429	+	TRUE	TRUE	FALSE	FALSE
Numa1.14	chr7	102001660	102007485	+	TRUE	FALSE	FALSE	FALSE
Picalm.17	chr7	90191754	90194272	+	TRUE	TRUE	TRUE	FALSE
Picalm.18	chr7	90194297	90195654	+	TRUE	TRUE	FALSE	FALSE
Prpf31.3	chr7	3630906	3632667	+	TRUE	TRUE	FALSE	FALSE
Rpl18.1	chr7	45718140	45719252	+	TRUE	TRUE	FALSE	TRUE
Rpl27a.4	chr7	109520643	109521600	+	TRUE	TRUE	TRUE	FALSE
Rpl28.1	chr7	4792999	4793320	+	TRUE	TRUE	FALSE	FALSE
Rpl28.3	chr7	4793627	4794063	+	TRUE	TRUE	TRUE	FALSE
Rps19.3	chr7	24885553	24888281	+	TRUE	TRUE	FALSE	TRUE
Rps19.4	chr7	24888466	24888906	+	TRUE	FALSE	TRUE	FALSE
Rps9.1	chr7	3704065	3704326	+	TRUE	TRUE	FALSE	FALSE
Rps9.2	chr7	3704449	3704645	+	TRUE	TRUE	TRUE	TRUE
Rps9.3	chr7	3704769	3705732	+	TRUE	TRUE	TRUE	TRUE
Rps9.4	chr7	3705920	3706650	+	TRUE	TRUE	TRUE	FALSE
Slc1a5.7	chr7	16795953	16796023	+	TRUE	TRUE	FALSE	FALSE
Snrpa1.5	chr7	66069527	66070118	+	TRUE	TRUE	FALSE	FALSE
Snrpa1.6	chr7	66070199	66070589	+	TRUE	TRUE	TRUE	TRUE
Strn4.9	chr7	16831581	16832925	+	TRUE	TRUE	FALSE	FALSE
Stx4a.9	chr7	127848499	127848568	+	TRUE	FALSE	FALSE	FALSE
Stx4a.10	chr7	127848668	127848750	+	TRUE	TRUE	TRUE	FALSE
Sympk.22	chr7	19050040	19052366	+	TRUE	TRUE	FALSE	TRUE
Tgfb1i1.1	chr7	128247009	128248176	+	TRUE	TRUE	FALSE	FALSE
Timm10b.2	chr7	105640858	105641027	+	TRUE	TRUE	FALSE	FALSE
Tnrc6a.8	chr7	123174320	123175425	+	TRUE	FALSE	FALSE	FALSE
Trim28.10	chr7	13029125	13029206	+	TRUE	TRUE	FALSE	FALSE
Trim28.11	chr7	13029253	13029342	+	TRUE	TRUE	TRUE	TRUE
Tsen34.4	chr7	3695622	3700527	+	TRUE	TRUE	FALSE	TRUE
Tspan4.2	chr7	141482567	141489551	+	TRUE	TRUE	TRUE	TRUE
Tssc4.1	chr7	143069514	143069754	+	TRUE	FALSE	TRUE	FALSE
U2af1l4.5	chr7	30564302	30564473	+	TRUE	TRUE	FALSE	FALSE
U2af2.1	chr7	5062337	5066402	+	TRUE	FALSE	TRUE	FALSE
U2af2.5	chr7	5068184	5069443	+	TRUE	TRUE	TRUE	FALSE
U2af2.8	chr7	5074661	5074734	+	TRUE	FALSE	FALSE	FALSE
Zfp511.5	chr7	140039446	140040242	+	TRUE	TRUE	FALSE	FALSE
Zfp788.3	chr7	41643433	41647482	+	TRUE	FALSE	FALSE	FALSE
Zfp865.1	chr7	5020656	5028990	+	TRUE	FALSE	TRUE	FALSE
Zfp865.2	chr7	5032208	5032762	+	TRUE	TRUE	FALSE	FALSE
2310036O22Rik.1	chr8	85027235	85029538	+	TRUE	TRUE	TRUE	TRUE
2310036O22Rik.2	chr8	85029617	85029874	+	TRUE	TRUE	FALSE	FALSE
Aars.15	chr8	111050530	111052412	+	TRUE	TRUE	FALSE	TRUE
Ap1m1.8	chr8	72253281	72253474	+	TRUE	TRUE	FALSE	FALSE
Arv1.5	chr8	124731942	124733806	+	TRUE	TRUE	FALSE	FALSE
Cdc16.12	chr8	13769503	13771297	+	TRUE	TRUE	TRUE	FALSE
Cdk10.1	chr8	123224969	123226346	+	TRUE	TRUE	FALSE	FALSE
Cdk10.3	chr8	123227018	123227422	+	TRUE	FALSE	FALSE	FALSE
Cdt1.4	chr8	122570102	122570193	+	TRUE	FALSE	TRUE	FALSE
Cers4.9	chr8	4521281	4523353	+	TRUE	TRUE	FALSE	FALSE
Cmtm3.1	chr8	104340896	104343757	+	TRUE	TRUE	TRUE	FALSE
Cmtm3.2	chr8	104343914	104344776	+	TRUE	TRUE	TRUE	TRUE
Cmtm3.3	chr8	104344873	104345271	+	TRUE	TRUE	TRUE	FALSE
Cnep1r1.4	chr8	88129805	88130346	+	TRUE	TRUE	FALSE	FALSE
Cnep1r1.5	chr8	88130402	88133787	+	TRUE	TRUE	FALSE	FALSE
Colgalt1.9	chr8	71621897	71622702	+	TRUE	TRUE	FALSE	FALSE
Cope.3	chr8	70305736	70306498	+	TRUE	TRUE	FALSE	FALSE
Ctcf.11	chr8	105680260	105681434	+	TRUE	TRUE	TRUE	FALSE
Dda1.4	chr8	71473837	71474487	+	TRUE	FALSE	TRUE	FALSE
E2f4.7	chr8	105301466	105304184	+	TRUE	TRUE	FALSE	FALSE
Edc4.3	chr8	105885145	105885433	+	TRUE	FALSE	TRUE	FALSE
Fam129c.12	chr8	71605036	71605606	+	TRUE	TRUE	FALSE	FALSE
Fam32a.2	chr8	72220083	72221927	+	TRUE	TRUE	FALSE	TRUE
Farsa.11	chr8	84868087	84868223	+	TRUE	TRUE	FALSE	TRUE
Farsa.12	chr8	84868339	84868865	+	TRUE	TRUE	TRUE	TRUE
Fgfr1.7	chr8	25562329	25564339	+	TRUE	TRUE	FALSE	FALSE
Fgfr1.8	chr8	25564485	25566710	+	TRUE	TRUE	FALSE	FALSE
Fgfr1.9	chr8	25566914	25568187	+	TRUE	TRUE	TRUE	FALSE
Fkbp8.5	chr8	70531743	70532576	+	TRUE	TRUE	FALSE	FALSE
Gnpat.14	chr8	124886947	124887757	+	TRUE	TRUE	FALSE	FALSE
Gnpat.15	chr8	124887820	124889271	+	TRUE	TRUE	FALSE	FALSE
Homer3.4	chr8	70286063	70289393	+	TRUE	TRUE	FALSE	FALSE
Homer3.9	chr8	70291604	70292974	+	TRUE	TRUE	FALSE	FALSE
Hpf1.7	chr8	60905721	60907336	+	TRUE	TRUE	FALSE	FALSE
Ints10.16	chr8	68822251	68824189	+	TRUE	FALSE	FALSE	FALSE
Lamp1.8	chr8	13173951	13174418	+	TRUE	TRUE	FALSE	FALSE
Lsm4.2	chr8	70676597	70677777	+	TRUE	TRUE	TRUE	TRUE
Man2b1.23	chr8	85097055	85097401	+	TRUE	TRUE	FALSE	FALSE
Map1lc3b.2	chr8	121593546	121595985	+	TRUE	TRUE	FALSE	TRUE
Map1s.3	chr8	70911929	70912512	+	TRUE	FALSE	FALSE	FALSE
Map2k7.8	chr8	4244607	4244694	+	TRUE	FALSE	FALSE	FALSE
Mcoln1.12	chr8	3512866	3514782	+	TRUE	TRUE	FALSE	FALSE
Mcoln1.13	chr8	3514914	3515013	+	TRUE	TRUE	FALSE	FALSE
Mmp2.7	chr8	92837080	92839252	+	TRUE	TRUE	FALSE	FALSE
Mmp2.8	chr8	92839409	92840389	+	TRUE	FALSE	TRUE	FALSE
Mmp2.12	chr8	92850236	92852561	+	TRUE	TRUE	FALSE	FALSE
Mt1.1	chr8	94179339	94179822	+	TRUE	FALSE	FALSE	FALSE
Mvb12a.6	chr8	71545857	71546972	+	TRUE	TRUE	FALSE	FALSE
Myo9b.30	chr8	71354828	71355237	+	TRUE	TRUE	TRUE	FALSE
Naxd.8	chr8	11510348	11511876	+	TRUE	TRUE	FALSE	FALSE
Naxd.9	chr8	11511998	11512894	+	TRUE	TRUE	TRUE	TRUE
Nup93.2	chr8	94220612	94227662	+	TRUE	TRUE	FALSE	FALSE
Nutf2.4	chr8	105876609	105878804	+	TRUE	TRUE	TRUE	TRUE
Nutf2-ps1.4	chr8	105876609	105878804	+	TRUE	TRUE	TRUE	TRUE
Orc6.2	chr8	85301239	85302795	+	TRUE	TRUE	TRUE	TRUE
Orc6.4	chr8	85303452	85305208	+	TRUE	TRUE	FALSE	TRUE
Pcm1.37	chr8	41330921	41331982	+	TRUE	TRUE	FALSE	FALSE
Plpp5.5	chr8	25721787	25722429	+	TRUE	TRUE	FALSE	FALSE
Pnpla6.30	chr8	3538086	3541290	+	TRUE	FALSE	FALSE	FALSE
Podnl1.5	chr8	84127895	84128569	+	TRUE	TRUE	FALSE	FALSE
Podnl1.8	chr8	84131189	84131897	+	TRUE	TRUE	FALSE	FALSE
Podnl1.9	chr8	84132047	84132121	+	TRUE	TRUE	FALSE	FALSE
Prosc.6	chr8	27051402	27052235	+	TRUE	TRUE	TRUE	TRUE
Slc7a6.4	chr8	106192484	106193150	+	TRUE	TRUE	FALSE	FALSE
Slc9a5.4	chr8	105355550	105355846	+	TRUE	TRUE	FALSE	FALSE
Slc9a5.6	chr8	105356752	105356970	+	TRUE	TRUE	FALSE	FALSE
Spg7.7	chr8	123079540	123079968	+	TRUE	TRUE	FALSE	FALSE
Tfdp1.5	chr8	13369581	13370480	+	TRUE	FALSE	FALSE	FALSE
Tfdp1.11	chr8	13373924	13377141	+	TRUE	TRUE	TRUE	TRUE
Tgfbr3l.6	chr8	4250922	4251292	+	TRUE	TRUE	FALSE	FALSE
Tmem208.4	chr8	105328459	105328607	+	TRUE	TRUE	FALSE	FALSE
Tnpo2.23	chr8	85055254	85055339	+	TRUE	FALSE	TRUE	FALSE
Tpm4.5	chr8	72146528	72147056	+	TRUE	FALSE	TRUE	FALSE
Tpm4.7	chr8	72147268	72151741	+	TRUE	TRUE	FALSE	FALSE
Trmt1.3	chr8	84690573	84690810	+	TRUE	TRUE	FALSE	FALSE
Trmt1.7	chr8	84695541	84696826	+	TRUE	TRUE	FALSE	FALSE
Tsnax.5	chr8	125028896	125032496	+	TRUE	TRUE	FALSE	FALSE
Use1.6	chr8	71368563	71368849	+	TRUE	TRUE	FALSE	FALSE
Vps37a.9	chr8	40541094	40543809	+	TRUE	TRUE	FALSE	FALSE
Wdr83os.1	chr8	85081064	85081172	+	TRUE	TRUE	FALSE	FALSE
Zc3h18.14	chr8	122411704	122412989	+	TRUE	TRUE	FALSE	TRUE
Acaa1a.5	chr9	119344509	119346469	+	TRUE	TRUE	FALSE	FALSE
Adpgk.4	chr9	59310349	59313039	+	TRUE	TRUE	TRUE	FALSE
Amotl2.8	chr9	102730177	102730792	+	TRUE	TRUE	FALSE	FALSE
Bnip2.7	chr9	70002112	70003378	+	TRUE	TRUE	TRUE	FALSE
Bnip2.9	chr9	70003668	70004305	+	TRUE	TRUE	FALSE	TRUE
Bnip2.10	chr9	70004342	70007063	+	TRUE	TRUE	TRUE	FALSE
Ctnnb1.14	chr9	120958653	120959308	+	TRUE	TRUE	TRUE	FALSE
Dalrd3.6	chr9	108571520	108571612	+	TRUE	FALSE	FALSE	FALSE
Dalrd3.8	chr9	108571865	108571940	+	TRUE	TRUE	FALSE	TRUE
Dcun1d5.7	chr9	7205401	7206719	+	TRUE	TRUE	FALSE	FALSE
Dpp8.1	chr9	65032624	65034874	+	TRUE	FALSE	FALSE	FALSE
Dzip1l.11	chr9	99659776	99660921	+	TRUE	TRUE	FALSE	TRUE
Dzip1l.14	chr9	99663717	99665714	+	TRUE	TRUE	FALSE	TRUE
Fam76b.9	chr9	13839742	13844028	+	TRUE	TRUE	TRUE	FALSE
Golga4.22	chr9	118573022	118577141	+	TRUE	TRUE	FALSE	FALSE
Gtf2a2.1	chr9	70012953	70015291	+	TRUE	TRUE	TRUE	TRUE
Gtf2a2.2	chr9	70015411	70016818	+	TRUE	TRUE	FALSE	TRUE
Hexa.10	chr9	59562369	59562866	+	TRUE	TRUE	FALSE	FALSE
Hmg20a.9	chr9	56489965	56494532	+	TRUE	TRUE	FALSE	FALSE
Hspa8.6	chr9	40803943	40804164	+	TRUE	TRUE	FALSE	FALSE
Hspa8.7	chr9	40804364	40804462	+	TRUE	TRUE	TRUE	FALSE
Hspa8.8	chr9	40804696	40804931	+	TRUE	TRUE	TRUE	FALSE
Ip6k1.5	chr9	108044901	108045462	+	TRUE	TRUE	FALSE	FALSE
Ip6k2.1	chr9	108796397	108798109	+	TRUE	TRUE	FALSE	FALSE
Kif15.32	chr9	123014507	123017244	+	TRUE	TRUE	FALSE	FALSE
Lamb2.28	chr9	108488875	108489166	+	TRUE	TRUE	FALSE	FALSE
Man2c1.4	chr9	57133593	57135089	+	TRUE	FALSE	FALSE	FALSE
Nedd4.14	chr9	72726531	72730901	+	TRUE	FALSE	FALSE	FALSE
Nedd4.24	chr9	72740229	72741627	+	TRUE	TRUE	FALSE	FALSE
Nedd4.27	chr9	72743637	72746406	+	TRUE	FALSE	FALSE	FALSE
Nktr.6	chr9	121731566	121741121	+	TRUE	FALSE	TRUE	FALSE
Nktr.13	chr9	121750887	121751666	+	TRUE	FALSE	TRUE	FALSE
Nktr.15	chr9	121752464	121752990	+	TRUE	TRUE	TRUE	TRUE
Nktr.16	chr9	121753093	121754244	+	TRUE	TRUE	TRUE	TRUE
Nptn.7	chr9	58651333	58651858	+	TRUE	FALSE	FALSE	FALSE
Pcbp4.6	chr9	106461125	106461264	+	TRUE	FALSE	FALSE	FALSE
Pcbp4.10	chr9	106462253	106462361	+	TRUE	FALSE	TRUE	FALSE
Pcbp4.12	chr9	106462678	106463130	+	TRUE	FALSE	FALSE	FALSE
Pkm.8	chr9	59672074	59675028	+	TRUE	TRUE	TRUE	TRUE
Qars.15	chr9	108513379	108513668	+	TRUE	FALSE	FALSE	FALSE
Rpl14.4	chr9	120573676	120573763	+	TRUE	FALSE	FALSE	FALSE
Rpl14.5	chr9	120573818	120574094	+	TRUE	TRUE	FALSE	TRUE
Rpl4.6	chr9	64177071	64177320	+	TRUE	TRUE	FALSE	TRUE
Rps25.3	chr9	44408870	44409953	+	TRUE	TRUE	TRUE	FALSE
Rps25.4	chr9	44410053	44410145	+	TRUE	TRUE	FALSE	FALSE
Rpsa.2	chr9	120128623	120129157	+	TRUE	TRUE	TRUE	FALSE
Sik3.14	chr9	46202071	46204205	+	TRUE	TRUE	FALSE	FALSE
Sltm.7	chr9	70573926	70574575	+	TRUE	TRUE	TRUE	TRUE
Smarca4.28	chr9	21679148	21686012	+	TRUE	TRUE	TRUE	FALSE
Srpr.9	chr9	35214274	35214559	+	TRUE	TRUE	TRUE	TRUE
Topbp1.13	chr9	103325854	103328406	+	TRUE	TRUE	TRUE	FALSE
Trak1.14	chr9	121460578	121468984	+	TRUE	TRUE	FALSE	FALSE
Ubp1.5	chr9	113956069	113956706	+	TRUE	TRUE	FALSE	FALSE
Ubp1.13	chr9	113969417	113970141	+	TRUE	TRUE	FALSE	FALSE
Uqcrc1.12	chr9	108949015	108949434	+	TRUE	TRUE	FALSE	FALSE
Usp19.26	chr9	108500270	108501193	+	TRUE	TRUE	FALSE	FALSE
Usp4.20	chr9	108388381	108390979	+	TRUE	TRUE	TRUE	FALSE
Araf.1	chrX	20848620	20849926	+	TRUE	TRUE	FALSE	FALSE
Araf.10	chrX	20854116	20857611	+	TRUE	TRUE	FALSE	FALSE
Atp6ap1.4	chrX	74300772	74301323	+	TRUE	TRUE	FALSE	FALSE
Bgn.3	chrX	73491431	73491947	+	TRUE	TRUE	TRUE	TRUE
Bgn.4	chrX	73492162	73492722	+	TRUE	TRUE	TRUE	TRUE
Bgn.6	chrX	73493057	73493199	+	TRUE	TRUE	TRUE	TRUE
Cdk16.8	chrX	20695762	20696017	+	TRUE	TRUE	FALSE	FALSE
Cdk16.12	chrX	20696837	20696921	+	TRUE	TRUE	FALSE	FALSE
Cdk16.15	chrX	20698529	20698608	+	TRUE	FALSE	FALSE	FALSE
Fmr1.14	chrX	68710780	68712230	+	TRUE	TRUE	FALSE	FALSE
Gdi1.5	chrX	74307871	74308129	+	TRUE	TRUE	FALSE	FALSE
Gripap1.24	chrX	7818390	7819166	+	TRUE	TRUE	FALSE	FALSE
Gripap1.25	chrX	7819322	7820001	+	TRUE	TRUE	FALSE	FALSE
Heph.9	chrX	96484168	96486226	+	TRUE	TRUE	FALSE	FALSE
Hnrnph2.3	chrX	134602963	134604854	+	TRUE	FALSE	FALSE	FALSE
Mcts1.4	chrX	38606073	38611765	+	TRUE	TRUE	FALSE	FALSE
Med12.21	chrX	101283800	101284145	+	TRUE	FALSE	FALSE	FALSE
Nono.5	chrX	101441818	101442929	+	TRUE	TRUE	TRUE	FALSE
Nono.6	chrX	101443026	101443294	+	TRUE	TRUE	FALSE	FALSE
Nono.9	chrX	101444791	101445294	+	TRUE	TRUE	FALSE	FALSE
Nono.10	chrX	101445335	101446118	+	TRUE	TRUE	FALSE	FALSE
Nono.11	chrX	101446229	101447593	+	TRUE	TRUE	FALSE	FALSE
Ogt.4	chrX	101652209	101655623	+	TRUE	TRUE	FALSE	FALSE
Rpl10.1	chrX	74270875	74270978	+	TRUE	TRUE	FALSE	FALSE
Rpl10.2	chrX	74271025	74271659	+	TRUE	TRUE	TRUE	FALSE
Rpl10.3	chrX	74271719	74271799	+	TRUE	TRUE	FALSE	FALSE
Rpl10.4	chrX	74271908	74272178	+	TRUE	TRUE	TRUE	TRUE
Rpl10.6	chrX	74272835	74272914	+	TRUE	TRUE	FALSE	FALSE
Rpl36a.1	chrX	134585720	134586077	+	TRUE	TRUE	FALSE	FALSE
Rpl36a.3	chrX	134586579	134587450	+	TRUE	TRUE	TRUE	FALSE
Slc6a8.3	chrX	73676900	73677320	+	TRUE	TRUE	TRUE	FALSE
Slc6a8.4	chrX	73677454	73678635	+	TRUE	TRUE	FALSE	FALSE
Slc6a8.12	chrX	73680676	73680959	+	TRUE	TRUE	TRUE	FALSE
Ssr4.4	chrX	73790121	73790358	+	TRUE	TRUE	TRUE	FALSE
Ssr4.5	chrX	73790425	73790653	+	TRUE	TRUE	FALSE	FALSE
Taz.6	chrX	74288220	74288447	+	TRUE	TRUE	FALSE	FALSE
Taz.7	chrX	74288514	74288661	+	TRUE	TRUE	FALSE	FALSE
Taz.8	chrX	74288715	74289104	+	TRUE	TRUE	FALSE	FALSE
Eif2s3y.7	chrY	1016192	1016589	+	TRUE	TRUE	FALSE	FALSE
Aamp.1	chr1	74280310	74280782	-	TRUE	TRUE	FALSE	FALSE
Actr1b.6	chr1	36701902	36702058	-	TRUE	TRUE	TRUE	TRUE
Actr3.4	chr1	125397545	125403392	-	TRUE	FALSE	TRUE	FALSE
Adss.3	chr1	177770023	177771140	-	TRUE	TRUE	TRUE	TRUE
Capn2.9	chr1	182479743	182481446	-	TRUE	TRUE	FALSE	TRUE
Capn2.10	chr1	182481659	182482535	-	TRUE	TRUE	TRUE	FALSE
Clk1.4	chr1	58413473	58414371	-	TRUE	TRUE	TRUE	TRUE
Clk1.6	chr1	58414685	58417012	-	TRUE	TRUE	TRUE	TRUE
Col5a2.13	chr1	45390194	45391075	-	TRUE	TRUE	FALSE	FALSE
Col6a3.3	chr1	90773051	90773436	-	TRUE	TRUE	FALSE	FALSE
Dcaf6.4	chr1	165338345	165339884	-	TRUE	TRUE	FALSE	FALSE
Ddr2.4	chr1	169985066	169987016	-	TRUE	TRUE	FALSE	FALSE
Ddx18.1	chr1	121554139	121555215	-	TRUE	TRUE	TRUE	TRUE
Dnpep.1	chr1	75308710	75309298	-	TRUE	TRUE	FALSE	FALSE
Dtymk.4	chr1	93800911	93801697	-	TRUE	FALSE	TRUE	FALSE
Ephx1.4	chr1	180994088	180994627	-	TRUE	FALSE	FALSE	FALSE
Fhl2.2	chr1	43128431	43131651	-	TRUE	TRUE	FALSE	FALSE
Fn1.1	chr1	71586284	71586829	-	TRUE	TRUE	FALSE	TRUE
Fn1.2	chr1	71586944	71590097	-	TRUE	TRUE	TRUE	TRUE
Fn1.3	chr1	71590205	71590766	-	TRUE	TRUE	TRUE	TRUE
Fn1.4	chr1	71590893	71593070	-	TRUE	TRUE	TRUE	TRUE
Fn1.5	chr1	71593236	71595663	-	TRUE	TRUE	TRUE	TRUE
Fn1.6	chr1	71595803	71597280	-	TRUE	TRUE	FALSE	FALSE
Fn1.7	chr1	71597748	71598373	-	TRUE	TRUE	TRUE	TRUE
Fn1.8	chr1	71598464	71599214	-	TRUE	TRUE	TRUE	TRUE
Fn1.13	chr1	71602498	71603659	-	TRUE	TRUE	TRUE	TRUE
Fn1.14	chr1	71603930	71604969	-	TRUE	TRUE	TRUE	FALSE
Fn1.21	chr1	71612651	71613762	-	TRUE	TRUE	TRUE	FALSE
Fn1.22	chr1	71614036	71615359	-	TRUE	FALSE	TRUE	FALSE
Glb1l.4	chr1	75201058	75201197	-	TRUE	FALSE	FALSE	FALSE
Glb1l.8	chr1	75202091	75202186	-	TRUE	TRUE	FALSE	FALSE
Glb1l.9	chr1	75202309	75202407	-	TRUE	FALSE	FALSE	FALSE
Gls.11	chr1	52199888	52207300	-	TRUE	TRUE	FALSE	FALSE
Hdlbp.19	chr1	93428253	93429377	-	TRUE	TRUE	TRUE	FALSE
Hjurp.4	chr1	88270300	88272728	-	TRUE	TRUE	FALSE	FALSE
Hjurp.5	chr1	88272766	88275041	-	TRUE	TRUE	FALSE	FALSE
Hnrnpu.1	chr1	178329408	178329867	-	TRUE	TRUE	FALSE	FALSE
Hnrnpu.2	chr1	178329940	178330164	-	TRUE	TRUE	FALSE	FALSE
Hnrnpu.11	chr1	178334027	178335881	-	TRUE	TRUE	TRUE	FALSE
Hspd1.10	chr1	55084786	55086765	-	TRUE	TRUE	TRUE	FALSE
Ilkap.1	chr1	91376083	91376317	-	TRUE	TRUE	FALSE	FALSE
Ilkap.3	chr1	91378586	91381850	-	TRUE	TRUE	FALSE	FALSE
Ilkap.8	chr1	91387342	91388344	-	TRUE	TRUE	FALSE	TRUE
Ipo9.3	chr1	135386321	135386683	-	TRUE	TRUE	TRUE	FALSE
Lactb2.1	chr1	13626905	13627355	-	TRUE	TRUE	FALSE	FALSE
Mdm4.5	chr1	133003891	133004653	-	TRUE	TRUE	FALSE	FALSE
Mdm4.6	chr1	133004722	133009136	-	TRUE	FALSE	FALSE	FALSE
Ndufs2.6	chr1	171238065	171238286	-	TRUE	TRUE	TRUE	FALSE
Nuf2.7	chr1	169513542	169514911	-	TRUE	TRUE	FALSE	FALSE
Obsl1.5	chr1	75488063	75488588	-	TRUE	TRUE	FALSE	FALSE
Obsl1.6	chr1	75488702	75489482	-	TRUE	TRUE	FALSE	FALSE
Obsl1.9	chr1	75491458	75492505	-	TRUE	TRUE	FALSE	FALSE
Pea15a.2	chr1	172199267	172200407	-	TRUE	TRUE	FALSE	TRUE
Ppox.6	chr1	171278196	171279122	-	TRUE	TRUE	FALSE	FALSE
Ppox.9	chr1	171280002	171280139	-	TRUE	TRUE	FALSE	FALSE
Prrc2c.1	chr1	162673657	162675604	-	TRUE	TRUE	TRUE	FALSE
Prrx1.1	chr1	163248397	163253976	-	TRUE	TRUE	FALSE	FALSE
Ptgs2os2.1	chr1	150160653	150164813	-	TRUE	TRUE	FALSE	FALSE
Ptprn.1	chr1	75247621	75247836	-	TRUE	TRUE	FALSE	FALSE
Ptprn.7	chr1	75252546	75252770	-	TRUE	TRUE	FALSE	FALSE
Ptprn.9	chr1	75253160	75253259	-	TRUE	TRUE	FALSE	FALSE
Ptprn.17	chr1	75257425	75257944	-	TRUE	TRUE	FALSE	FALSE
Ptprn.22	chr1	75262374	75264003	-	TRUE	FALSE	FALSE	FALSE
Qsox1.8	chr1	155792285	155794545	-	TRUE	TRUE	FALSE	FALSE
Rgs2.1	chr1	144001875	144002115	-	TRUE	TRUE	FALSE	FALSE
Rpl7.1	chr1	16101360	16101726	-	TRUE	TRUE	TRUE	FALSE
Sf3b1.21	chr1	55014563	55016375	-	TRUE	TRUE	FALSE	FALSE
Shisa4.3	chr1	135373286	135374377	-	TRUE	TRUE	FALSE	FALSE
Smyd2.3	chr1	189883999	189885298	-	TRUE	TRUE	FALSE	FALSE
Snhg6.1	chr1	9942156	9942322	-	TRUE	TRUE	TRUE	TRUE
Snhg6.3	chr1	9942718	9944019	-	TRUE	TRUE	FALSE	TRUE
Srgap2.2	chr1	131292846	131296319	-	TRUE	TRUE	FALSE	FALSE
Stk25.2	chr1	93623533	93624552	-	TRUE	TRUE	FALSE	FALSE
Stk25.4	chr1	93625149	93625460	-	TRUE	TRUE	FALSE	FALSE
Stk25.5	chr1	93625607	93625780	-	TRUE	TRUE	FALSE	FALSE
Stk25.7	chr1	93626209	93627024	-	TRUE	TRUE	FALSE	FALSE
Tmem183a.4	chr1	134354842	134355559	-	TRUE	TRUE	TRUE	TRUE
Tsn.5	chr1	118309867	118311000	-	TRUE	TRUE	FALSE	TRUE
Txndc9.1	chr1	37987780	37990202	-	TRUE	TRUE	FALSE	FALSE
Txndc9.3	chr1	37994111	37995632	-	TRUE	TRUE	TRUE	TRUE
Usp21.3	chr1	171282803	171283014	-	TRUE	TRUE	TRUE	FALSE
Usp21.11	chr1	171285602	171286349	-	TRUE	TRUE	FALSE	FALSE
Wdr26.1	chr1	181177832	181181303	-	TRUE	TRUE	FALSE	FALSE
Wdr26.2	chr1	181181490	181182768	-	TRUE	FALSE	FALSE	FALSE
Zc3h11a.16	chr1	133654033	133655344	-	TRUE	TRUE	FALSE	FALSE
Abhd17a.4	chr10	80587031	80590174	-	TRUE	FALSE	FALSE	FALSE
Adamtsl5.7	chr10	80344942	80345042	-	TRUE	TRUE	FALSE	FALSE
Adamtsl5.10	chr10	80345704	80347556	-	TRUE	TRUE	FALSE	FALSE
Adamtsl5.11	chr10	80347626	80348355	-	TRUE	FALSE	FALSE	FALSE
Adgb.19	chr10	10400725	10402904	-	TRUE	TRUE	FALSE	FALSE
Appl2.10	chr10	83611493	83612711	-	TRUE	TRUE	FALSE	FALSE
Arhgef25.2	chr10	127183410	127183648	-	TRUE	TRUE	FALSE	FALSE
Arhgef25.8	chr10	127185173	127185286	-	TRUE	TRUE	FALSE	FALSE
Arhgef25.9	chr10	127185357	127185574	-	TRUE	TRUE	FALSE	FALSE
Ccar1.11	chr10	62763524	62764323	-	TRUE	TRUE	FALSE	TRUE
Cct2.10	chr10	117060851	117061297	-	TRUE	TRUE	FALSE	TRUE
Cdk1.4	chr10	69342711	69345060	-	TRUE	TRUE	FALSE	FALSE
Cdk2.1	chr10	128699211	128699471	-	TRUE	TRUE	FALSE	TRUE
Cdk2.3	chr10	128700120	128701342	-	TRUE	TRUE	TRUE	FALSE
Cdk2.7	chr10	128704004	128704711	-	TRUE	TRUE	FALSE	TRUE
Col6a1.6	chr10	76712402	76712864	-	TRUE	TRUE	FALSE	TRUE
Col6a1.20	chr10	76717463	76717794	-	TRUE	TRUE	FALSE	FALSE
Col6a2.1	chr10	76596812	76603328	-	TRUE	TRUE	FALSE	FALSE
Cpsf6.1	chr10	117349502	117355934	-	TRUE	TRUE	TRUE	FALSE
Ddx50.11	chr10	62640863	62642775	-	TRUE	TRUE	TRUE	TRUE
Dtx3.1	chr10	127191040	127191335	-	TRUE	TRUE	FALSE	FALSE
Dtx3.3	chr10	127193358	127193729	-	TRUE	TRUE	FALSE	FALSE
Fzr1.6	chr10	81369441	81369970	-	TRUE	FALSE	FALSE	FALSE
Hmg20b.7	chr10	81349090	81349379	-	TRUE	TRUE	FALSE	FALSE
Hnrnph3.2	chr10	63015895	63016079	-	TRUE	TRUE	FALSE	FALSE
Hnrnph3.6	chr10	63017611	63018040	-	TRUE	TRUE	TRUE	FALSE
Hsp90b1.1	chr10	86691129	86691628	-	TRUE	TRUE	FALSE	FALSE
Hsp90b1.2	chr10	86691749	86692139	-	TRUE	TRUE	FALSE	FALSE
Hsp90b1.4	chr10	86692465	86693376	-	TRUE	TRUE	FALSE	FALSE
Hsp90b1.5	chr10	86693514	86693913	-	TRUE	TRUE	FALSE	FALSE
Lrp1.11	chr10	127542302	127542566	-	TRUE	TRUE	FALSE	FALSE
Lrp1.12	chr10	127542674	127543086	-	TRUE	TRUE	TRUE	TRUE
Lsm7.1	chr10	80853101	80853757	-	TRUE	TRUE	TRUE	FALSE
Lsm7.3	chr10	80854709	80855180	-	TRUE	TRUE	FALSE	FALSE
Mars.15	chr10	127305858	127308257	-	TRUE	TRUE	FALSE	FALSE
Mbd3.1	chr10	80393019	80393094	-	TRUE	FALSE	FALSE	FALSE
Mdm2.2	chr10	117691223	117692581	-	TRUE	FALSE	FALSE	FALSE
Mdm2.4	chr10	117695069	117695952	-	TRUE	FALSE	FALSE	FALSE
Mdm2.5	chr10	117696050	117696380	-	TRUE	FALSE	FALSE	FALSE
Mdm2.7	chr10	117701615	117702201	-	TRUE	FALSE	FALSE	FALSE
Mdm2.9	chr10	117705230	117709699	-	TRUE	FALSE	FALSE	FALSE
Mier2.2	chr10	79541935	79542404	-	TRUE	TRUE	FALSE	FALSE
Mon2.5	chr10	123007033	123008135	-	TRUE	TRUE	FALSE	TRUE
Mon2.7	chr10	123009632	123009912	-	TRUE	TRUE	FALSE	FALSE
Mon2.8	chr10	123009931	123010493	-	TRUE	TRUE	TRUE	FALSE
Myl6.1	chr10	128491034	128491289	-	TRUE	TRUE	FALSE	FALSE
Myl6.4	chr10	128492403	128492601	-	TRUE	TRUE	FALSE	FALSE
Ncln.4	chr10	81488359	81488427	-	TRUE	TRUE	FALSE	FALSE
Ncln.6	chr10	81488637	81489801	-	TRUE	TRUE	TRUE	FALSE
Ncln.8	chr10	81490316	81491169	-	TRUE	FALSE	TRUE	FALSE
Plekhj1.1	chr10	80796523	80796590	-	TRUE	TRUE	TRUE	TRUE
Plekhj1.2	chr10	80796655	80796731	-	TRUE	TRUE	FALSE	FALSE
Plekhj1.3	chr10	80796823	80797772	-	TRUE	TRUE	TRUE	TRUE
Polr2e.3	chr10	80036843	80036914	-	TRUE	FALSE	FALSE	FALSE
Rmnd1.6	chr10	4413416	4414542	-	TRUE	TRUE	FALSE	FALSE
Rpl41.1	chr10	128548430	128548657	-	TRUE	TRUE	TRUE	FALSE
Rpl41.2	chr10	128548681	128548948	-	TRUE	TRUE	FALSE	FALSE
Rpl41.3	chr10	128548974	128549087	-	TRUE	TRUE	FALSE	FALSE
Rps12.3	chr10	23786005	23786763	-	TRUE	TRUE	TRUE	FALSE
Rps26.1	chr10	128624637	128625206	-	TRUE	TRUE	TRUE	FALSE
Rps26.2	chr10	128625338	128626062	-	TRUE	TRUE	TRUE	FALSE
Rrp1.10	chr10	78409220	78410965	-	TRUE	TRUE	TRUE	TRUE
Sept10.1	chr10	59164945	59166503	-	TRUE	TRUE	FALSE	FALSE
Sgpl1.4	chr10	61103360	61104462	-	TRUE	FALSE	FALSE	FALSE
Sgta.8	chr10	81049882	81050998	-	TRUE	TRUE	FALSE	FALSE
Shmt2.10	chr10	127520418	127520917	-	TRUE	TRUE	TRUE	TRUE
Shmt2.11	chr10	127521116	127522287	-	TRUE	TRUE	TRUE	TRUE
Slc25a3.3	chr10	91118217	91118698	-	TRUE	TRUE	TRUE	TRUE
Slc25a3.5	chr10	91119707	91121921	-	TRUE	TRUE	TRUE	TRUE
Slc25a3.6	chr10	91122044	91123557	-	TRUE	TRUE	FALSE	TRUE
Slc35e3.1	chr10	117736234	117740511	-	TRUE	FALSE	FALSE	FALSE
Smpd2.7	chr10	41489025	41489274	-	TRUE	FALSE	FALSE	FALSE
Syde1.4	chr10	78587458	78588706	-	TRUE	TRUE	FALSE	FALSE
Tbk1.1	chr10	121547189	121551250	-	TRUE	TRUE	FALSE	FALSE
Tbk1.8	chr10	121554025	121555986	-	TRUE	FALSE	TRUE	FALSE
Tcf3.3	chr10	80413338	80415161	-	TRUE	TRUE	FALSE	TRUE
Tspan31.1	chr10	127068191	127068268	-	TRUE	TRUE	FALSE	TRUE
Tspan31.3	chr10	127068612	127068907	-	TRUE	TRUE	FALSE	FALSE
Tspan31.4	chr10	127068989	127069345	-	TRUE	TRUE	FALSE	FALSE
2810410L24Rik.2	chr11	120188677	120189439	-	TRUE	TRUE	FALSE	TRUE
Acly.15	chr11	100498763	100503159	-	TRUE	FALSE	FALSE	FALSE
Actg1.1	chr11	120346534	120346636	-	TRUE	TRUE	FALSE	TRUE
Actg1.2	chr11	120346819	120346910	-	TRUE	TRUE	FALSE	FALSE
Actg1.4	chr11	120347537	120347635	-	TRUE	TRUE	FALSE	TRUE
Ahsa2.4	chr11	23491583	23492217	-	TRUE	TRUE	TRUE	TRUE
Ahsa2.5	chr11	23492307	23493278	-	TRUE	TRUE	TRUE	FALSE
Ankrd13b.1	chr11	77471879	77472013	-	TRUE	FALSE	FALSE	FALSE
Ankrd13b.2	chr11	77472180	77472301	-	TRUE	FALSE	FALSE	FALSE
Atp5h.4	chr11	115417936	115418385	-	TRUE	TRUE	TRUE	FALSE
Atp5h.5	chr11	115418517	115419891	-	TRUE	TRUE	FALSE	TRUE
Becn1.2	chr11	101289926	101290438	-	TRUE	TRUE	TRUE	FALSE
Becn1.5	chr11	101294148	101294969	-	TRUE	TRUE	FALSE	FALSE
Becn1.8	chr11	101295625	101296257	-	TRUE	TRUE	FALSE	FALSE
Bptf.1	chr11	107035840	107040225	-	TRUE	TRUE	FALSE	FALSE
Cant1.4	chr11	118417807	118418929	-	TRUE	TRUE	FALSE	FALSE
Canx.7	chr11	50301872	50304325	-	TRUE	TRUE	TRUE	FALSE
Ccdc47.1	chr11	106201017	106202010	-	TRUE	TRUE	FALSE	FALSE
Chd3.3	chr11	69345635	69346617	-	TRUE	TRUE	FALSE	FALSE
Cnot6.2	chr11	49677503	49679920	-	TRUE	TRUE	FALSE	FALSE
Cops3.2	chr11	59818500	59820004	-	TRUE	TRUE	TRUE	TRUE
Ddx5.1	chr11	106782257	106782468	-	TRUE	TRUE	TRUE	TRUE
Ddx5.3	chr11	106784019	106784100	-	TRUE	TRUE	TRUE	TRUE
Ddx5.4	chr11	106784163	106784413	-	TRUE	TRUE	TRUE	TRUE
Ddx5.5	chr11	106784525	106784879	-	TRUE	TRUE	TRUE	FALSE
Ddx5.8	chr11	106785537	106786066	-	TRUE	TRUE	TRUE	TRUE
Ddx56.8	chr11	6264796	6265511	-	TRUE	TRUE	FALSE	FALSE
Dnajc7.5	chr11	100585056	100589897	-	TRUE	TRUE	FALSE	TRUE
Dnajc7.10	chr11	100596241	100598614	-	TRUE	TRUE	FALSE	FALSE
Eftud2.4	chr11	102840119	102840263	-	TRUE	FALSE	FALSE	FALSE
Eif4a1.1	chr11	69667618	69667694	-	TRUE	TRUE	TRUE	FALSE
Eif4a1.2	chr11	69667775	69668021	-	TRUE	TRUE	TRUE	FALSE
Eif4a1.4	chr11	69668334	69668404	-	TRUE	TRUE	FALSE	FALSE
Eif4a1.5	chr11	69668549	69668643	-	TRUE	TRUE	TRUE	TRUE
Eif4a1.6	chr11	69668754	69669077	-	TRUE	TRUE	TRUE	FALSE
Eif4a1.7	chr11	69669247	69670132	-	TRUE	TRUE	TRUE	TRUE
Eif4a1.8	chr11	69670273	69670614	-	TRUE	TRUE	TRUE	TRUE
Eif4a1.10	chr11	69670977	69672278	-	TRUE	TRUE	TRUE	TRUE
Eif5a.1	chr11	69917342	69917427	-	TRUE	FALSE	TRUE	FALSE
Eral1.2	chr11	78074361	78074477	-	TRUE	TRUE	FALSE	FALSE
Etv4.5	chr11	101771956	101773608	-	TRUE	FALSE	TRUE	FALSE
Ewsr1.1	chr11	5082434	5083359	-	TRUE	FALSE	TRUE	FALSE
Flcn.3	chr11	59794405	59795140	-	TRUE	TRUE	TRUE	TRUE
Gas2l1.5	chr11	5064479	5064836	-	TRUE	FALSE	FALSE	FALSE
Gga3.6	chr11	115588004	115588311	-	TRUE	TRUE	FALSE	FALSE
Ggnbp2.1	chr11	84833214	84834334	-	TRUE	TRUE	FALSE	FALSE
Ggnbp2.9	chr11	84854168	84858439	-	TRUE	TRUE	FALSE	FALSE
Gjc1.2	chr11	102802917	102804280	-	TRUE	TRUE	TRUE	FALSE
Grb10.13	chr11	11954909	11967531	-	TRUE	FALSE	TRUE	FALSE
Hn1.1	chr11	115498300	115500665	-	TRUE	TRUE	FALSE	FALSE
Hnrnpab.4	chr11	51604532	51604658	-	TRUE	TRUE	FALSE	FALSE
Hspa4.9	chr11	53271080	53272013	-	TRUE	TRUE	FALSE	TRUE
Jmjd6.1	chr11	116837764	116838989	-	TRUE	TRUE	FALSE	FALSE
Jmjd6.2	chr11	116839129	116840409	-	TRUE	TRUE	TRUE	TRUE
Kpna2.8	chr11	106992692	106996508	-	TRUE	TRUE	TRUE	TRUE
Kpnb1.3	chr11	97164029	97164724	-	TRUE	TRUE	FALSE	TRUE
Luc7l3.1	chr11	94293033	94293137	-	TRUE	TRUE	FALSE	FALSE
Mafg.2	chr11	120629882	120633361	-	TRUE	TRUE	FALSE	FALSE
Mxra7.1	chr11	116804655	116811922	-	TRUE	TRUE	FALSE	FALSE
Nle1.1	chr11	82901051	82901556	-	TRUE	TRUE	TRUE	FALSE
Nme2.2	chr11	93952013	93952799	-	TRUE	TRUE	TRUE	TRUE
Nploc4.2	chr11	120383400	120384542	-	TRUE	FALSE	TRUE	FALSE
Npm1.1	chr11	33152853	33153985	-	TRUE	TRUE	TRUE	TRUE
Npm1.5	chr11	33157049	33159933	-	TRUE	TRUE	TRUE	TRUE
Nprl3.2	chr11	32234097	32234731	-	TRUE	TRUE	FALSE	FALSE
Nt5c.1	chr11	115490745	115490852	-	TRUE	TRUE	FALSE	FALSE
Nt5c.2	chr11	115490968	115491137	-	TRUE	TRUE	FALSE	FALSE
Nt5c3b.5	chr11	100436241	100440039	-	TRUE	FALSE	FALSE	FALSE
Pafah1b1.1	chr11	74677743	74679457	-	TRUE	TRUE	FALSE	FALSE
Pcyt2.6	chr11	120612084	120612462	-	TRUE	TRUE	FALSE	FALSE
Pfn1.1	chr11	70652222	70652786	-	TRUE	TRUE	TRUE	FALSE
Pfn1.2	chr11	70652980	70654348	-	TRUE	TRUE	TRUE	TRUE
Polm.2	chr11	5829395	5829476	-	TRUE	TRUE	TRUE	TRUE
Polm.5	chr11	5830201	5831659	-	TRUE	TRUE	TRUE	FALSE
Prpsap1.3	chr11	116473015	116477201	-	TRUE	TRUE	FALSE	FALSE
Prpsap1.5	chr11	116478116	116478524	-	TRUE	TRUE	FALSE	FALSE
Rab5c.2	chr11	100716906	100717841	-	TRUE	TRUE	TRUE	TRUE
Rhbdf1.4	chr11	32210903	32211110	-	TRUE	FALSE	FALSE	FALSE
Rnf187.1	chr11	58933397	58934006	-	TRUE	TRUE	TRUE	FALSE
Rpl23.2	chr11	97778379	97781333	-	TRUE	TRUE	TRUE	TRUE
Rps27a.2	chr11	29546423	29546702	-	TRUE	TRUE	TRUE	FALSE
Rps27a.3	chr11	29546789	29547205	-	TRUE	TRUE	TRUE	FALSE
Senp3.3	chr11	69674286	69674468	-	TRUE	FALSE	FALSE	FALSE
Senp3.4	chr11	69674607	69677089	-	TRUE	TRUE	TRUE	FALSE
Serpinf1.1	chr11	75410394	75410833	-	TRUE	TRUE	FALSE	FALSE
Serpinf1.4	chr11	75415125	75415574	-	TRUE	TRUE	TRUE	FALSE
Sfi1.1	chr11	3132132	3132215	-	TRUE	TRUE	FALSE	FALSE
Sfi1.6	chr11	3134731	3135282	-	TRUE	TRUE	FALSE	FALSE
Sfi1.19	chr11	3146293	3153431	-	TRUE	TRUE	FALSE	FALSE
Sfi1.21	chr11	3155497	3156771	-	TRUE	TRUE	FALSE	FALSE
Sfi1.22	chr11	3156865	3157865	-	TRUE	FALSE	FALSE	FALSE
Smarce1.1	chr11	99210278	99213119	-	TRUE	TRUE	FALSE	FALSE
Smarce1.2	chr11	99213331	99214033	-	TRUE	TRUE	FALSE	TRUE
Smarce1.7	chr11	99220736	99225037	-	TRUE	TRUE	TRUE	TRUE
Smtn.1	chr11	3517828	3520751	-	TRUE	TRUE	FALSE	FALSE
Snhg15.2	chr11	6526438	6528305	-	TRUE	TRUE	TRUE	FALSE
Snhg15.3	chr11	6528375	6528547	-	TRUE	FALSE	FALSE	FALSE
Sparc.1	chr11	55395614	55395800	-	TRUE	TRUE	FALSE	FALSE
Sparc.2	chr11	55395950	55398547	-	TRUE	TRUE	FALSE	FALSE
Sqstm1.1	chr11	50200948	50202398	-	TRUE	TRUE	FALSE	FALSE
Srsf2.1	chr11	116850962	116852020	-	TRUE	TRUE	FALSE	TRUE
Tada2a.3	chr11	84084758	84085638	-	TRUE	TRUE	TRUE	FALSE
Tada2a.5	chr11	84087183	84090548	-	TRUE	TRUE	FALSE	FALSE
Tk1.3	chr11	117817192	117822096	-	TRUE	TRUE	TRUE	TRUE
Tmem199.2	chr11	78508432	78508652	-	TRUE	TRUE	FALSE	FALSE
Tmem199.3	chr11	78508696	78509724	-	TRUE	TRUE	FALSE	TRUE
Top2a.1	chr11	98993414	98993763	-	TRUE	TRUE	FALSE	FALSE
Top2a.2	chr11	98993936	98994206	-	TRUE	TRUE	FALSE	FALSE
Ube2b.2	chr11	51988701	51991393	-	TRUE	TRUE	FALSE	FALSE
Ube2b.3	chr11	51991484	51995373	-	TRUE	TRUE	FALSE	FALSE
Ube2b.4	chr11	51995400	51997817	-	TRUE	TRUE	FALSE	FALSE
Vat1.2	chr11	101460619	101462197	-	TRUE	TRUE	TRUE	TRUE
Vmp1.1	chr11	86585452	86586495	-	TRUE	TRUE	FALSE	FALSE
Wdr81.4	chr11	75446094	75447863	-	TRUE	TRUE	TRUE	FALSE
Wipi1.1	chr11	109573968	109577056	-	TRUE	TRUE	FALSE	FALSE
Actn1.3	chr12	80170767	80171728	-	TRUE	TRUE	TRUE	TRUE
Alkbh1.2	chr12	87431594	87434118	-	TRUE	TRUE	FALSE	TRUE
Cfl2.2	chr12	54861414	54861525	-	TRUE	TRUE	FALSE	TRUE
Cinp.3	chr12	110877373	110879684	-	TRUE	TRUE	FALSE	FALSE
Dld.9	chr12	31341479	31342743	-	TRUE	TRUE	FALSE	FALSE
F730043M19Rik.3	chr12	33136044	33139572	-	TRUE	FALSE	FALSE	FALSE
Fkbp3.6	chr12	65070053	65073814	-	TRUE	TRUE	TRUE	FALSE
Id2.1	chr12	25094577	25095310	-	TRUE	TRUE	FALSE	TRUE
Max.1	chr12	76938756	76939966	-	TRUE	TRUE	FALSE	FALSE
Npc2.2	chr12	84760893	84765276	-	TRUE	TRUE	FALSE	TRUE
Sav1.3	chr12	69976239	69984208	-	TRUE	FALSE	TRUE	FALSE
Timm9.1	chr12	71123687	71125461	-	TRUE	TRUE	FALSE	FALSE
Zfp36l1.1	chr12	80110549	80112818	-	TRUE	FALSE	FALSE	FALSE
Btf3.2	chr13	98311038	98313091	-	TRUE	TRUE	FALSE	TRUE
Card19.2	chr13	49203790	49203928	-	TRUE	TRUE	FALSE	TRUE
Ccnb1.5	chr13	100781784	100783464	-	TRUE	TRUE	FALSE	TRUE
Cenph.6	chr13	100771270	100771654	-	TRUE	FALSE	FALSE	FALSE
Ctla2a.3	chr13	60935670	60935957	-	TRUE	TRUE	FALSE	FALSE
Ctsl.1	chr13	64364201	64365204	-	TRUE	TRUE	TRUE	TRUE
Eci2.6	chr13	34988353	34990180	-	TRUE	TRUE	FALSE	FALSE
Fam120a.3	chr13	48885879	48889123	-	TRUE	TRUE	FALSE	FALSE
Fcho2.10	chr13	98748305	98749851	-	TRUE	TRUE	FALSE	FALSE
Gpr137b.1	chr13	13359424	13361297	-	TRUE	TRUE	FALSE	FALSE
Gpx8.2	chr13	113045694	113046171	-	TRUE	TRUE	TRUE	FALSE
H2afy.4	chr13	56089858	56096123	-	TRUE	FALSE	TRUE	FALSE
Hexb.11	chr13	97189353	97191212	-	TRUE	TRUE	FALSE	FALSE
Hmgcr.1	chr13	96650634	96651009	-	TRUE	FALSE	FALSE	FALSE
Hmgcr.2	chr13	96651165	96651855	-	TRUE	TRUE	TRUE	TRUE
Hnrnpk.11	chr13	58396900	58397752	-	TRUE	TRUE	TRUE	FALSE
Hnrnpk.12	chr13	58397797	58399155	-	TRUE	TRUE	TRUE	TRUE
Lgals8.4	chr13	12451428	12452721	-	TRUE	TRUE	FALSE	FALSE
Lgals8.8	chr13	12456433	12459173	-	TRUE	FALSE	FALSE	FALSE
Mterf3.1	chr13	66912379	66914626	-	TRUE	TRUE	FALSE	FALSE
Nr2f1.1	chr13	78190014	78195161	-	TRUE	TRUE	FALSE	FALSE
Nrn1.1	chr13	36726857	36730106	-	TRUE	TRUE	TRUE	TRUE
Pdcd6.2	chr13	74305651	74309683	-	TRUE	TRUE	TRUE	TRUE
Pdlim7.3	chr13	55499222	55504657	-	TRUE	TRUE	TRUE	TRUE
Prl2c2.1	chr13	12996412	12997284	-	TRUE	FALSE	FALSE	FALSE
Rab24.3	chr13	55320554	55320744	-	TRUE	TRUE	FALSE	FALSE
Slc35b3.1	chr13	38932917	38934737	-	TRUE	TRUE	FALSE	TRUE
Srek1.3	chr13	103748855	103752393	-	TRUE	TRUE	TRUE	FALSE
Tbce.11	chr13	14009732	14010541	-	TRUE	TRUE	FALSE	FALSE
Vcan.1	chr13	89657359	89657502	-	TRUE	TRUE	FALSE	FALSE
Zcchc6.26	chr13	59816840	59821559	-	TRUE	TRUE	FALSE	FALSE
Zcchc9.2	chr13	91798892	91800610	-	TRUE	TRUE	FALSE	FALSE
Zkscan3.1	chr13	21388707	21393961	-	TRUE	TRUE	FALSE	FALSE
Zmynd11.9	chr13	9695827	9697643	-	TRUE	FALSE	FALSE	FALSE
Zscan26.2	chr13	21447895	21449440	-	TRUE	TRUE	FALSE	FALSE
Acin1.10	chr14	54648131	54651716	-	TRUE	TRUE	TRUE	FALSE
Anxa7.2	chr14	20458683	20460158	-	TRUE	TRUE	FALSE	TRUE
Camk2g.2	chr14	20737504	20738848	-	TRUE	TRUE	TRUE	FALSE
Dis3.1	chr14	99077466	99078261	-	TRUE	TRUE	FALSE	FALSE
Dis3.2	chr14	99078385	99079127	-	TRUE	TRUE	TRUE	TRUE
Fdft1.5	chr14	63159147	63163301	-	TRUE	TRUE	FALSE	FALSE
Gm17066.2	chr14	105113528	105114119	-	TRUE	TRUE	TRUE	FALSE
Gnl3.2	chr14	31012790	31013166	-	TRUE	TRUE	FALSE	FALSE
Gnl3.3	chr14	31013325	31013428	-	TRUE	TRUE	TRUE	FALSE
Gnl3.7	chr14	31014678	31014905	-	TRUE	TRUE	TRUE	TRUE
Gnl3.8	chr14	31015027	31015274	-	TRUE	FALSE	TRUE	FALSE
Gnl3.14	chr14	31017867	31018928	-	TRUE	TRUE	TRUE	TRUE
Ipo4.2	chr14	55626224	55627339	-	TRUE	TRUE	TRUE	FALSE
Ipo4.8	chr14	55628988	55629066	-	TRUE	FALSE	FALSE	FALSE
Lacc1.3	chr14	77030963	77033185	-	TRUE	TRUE	FALSE	FALSE
Mettl6.4	chr14	31492457	31493596	-	TRUE	TRUE	FALSE	TRUE
Nisch.8	chr14	31180950	31184941	-	TRUE	TRUE	FALSE	FALSE
Nisch.10	chr14	31185426	31186758	-	TRUE	TRUE	TRUE	FALSE
Nupl1.1	chr14	60220159	60221582	-	TRUE	TRUE	FALSE	TRUE
Nupl1.3	chr14	60223416	60228708	-	TRUE	TRUE	FALSE	FALSE
Pdhb.4	chr14	8169820	8170160	-	TRUE	TRUE	FALSE	FALSE
Ppp3cb.1	chr14	20501663	20503246	-	TRUE	TRUE	FALSE	FALSE
Ppp3cb.2	chr14	20503277	20508623	-	TRUE	TRUE	FALSE	FALSE
Psmd6.6	chr14	14116971	14119986	-	TRUE	TRUE	TRUE	TRUE
Rbm26.1	chr14	105115287	105116985	-	TRUE	TRUE	TRUE	FALSE
Rpl15.2	chr14	18270044	18270278	-	TRUE	TRUE	TRUE	FALSE
Slc25a37.1	chr14	69245355	69247580	-	TRUE	TRUE	FALSE	TRUE
Slc25a37.2	chr14	69247638	69249393	-	TRUE	TRUE	FALSE	FALSE
Tm9sf1.2	chr14	55638133	55640384	-	TRUE	TRUE	FALSE	FALSE
Tmem55b.1	chr14	50928038	50928820	-	TRUE	TRUE	TRUE	TRUE
Tmem55b.2	chr14	50928912	50929005	-	TRUE	TRUE	TRUE	FALSE
Tmem55b.3	chr14	50929059	50929201	-	TRUE	TRUE	FALSE	TRUE
Tmem55b.4	chr14	50929308	50929583	-	TRUE	TRUE	FALSE	FALSE
Tmem55b.5	chr14	50929691	50930133	-	TRUE	TRUE	FALSE	TRUE
AW549877.4	chr15	3991865	3992357	-	TRUE	FALSE	FALSE	FALSE
Aaas.1	chr15	102338506	102338640	-	TRUE	FALSE	FALSE	FALSE
Aaas.5	chr15	102339419	102339530	-	TRUE	FALSE	FALSE	FALSE
Asap1.1	chr15	64089522	64092047	-	TRUE	TRUE	FALSE	FALSE
Atad2.9	chr15	58104567	58105476	-	TRUE	FALSE	FALSE	FALSE
Atp5g2.1	chr15	102663129	102665053	-	TRUE	TRUE	FALSE	TRUE
Azin1.2	chr15	38491691	38492243	-	TRUE	TRUE	TRUE	TRUE
Azin1.3	chr15	38492360	38493473	-	TRUE	FALSE	TRUE	FALSE
Cbx6.1	chr15	79828979	79833511	-	TRUE	FALSE	FALSE	FALSE
Cers5.4	chr15	99739731	99740943	-	TRUE	TRUE	FALSE	FALSE
Cers5.5	chr15	99741037	99741608	-	TRUE	TRUE	TRUE	FALSE
Cers5.8	chr15	99747168	99751235	-	TRUE	FALSE	FALSE	FALSE
Cox6c.2	chr15	35935414	35937154	-	TRUE	TRUE	TRUE	TRUE
Ddx17.1	chr15	79530518	79531671	-	TRUE	TRUE	TRUE	FALSE
Dgat1.5	chr15	76503072	76503153	-	TRUE	TRUE	FALSE	FALSE
Fbxl6.7	chr15	76537787	76537916	-	TRUE	FALSE	FALSE	FALSE
Gm12191.1	chr15	34440605	34441231	-	TRUE	TRUE	FALSE	FALSE
Gm12191.2	chr15	34441363	34442634	-	TRUE	TRUE	TRUE	FALSE
Gm12191.3	chr15	34442781	34443024	-	TRUE	TRUE	TRUE	TRUE
Hdac7.1	chr15	97793743	97793929	-	TRUE	TRUE	FALSE	FALSE
Hdac7.2	chr15	97794066	97795746	-	TRUE	TRUE	TRUE	FALSE
Hdac7.4	chr15	97796232	97796832	-	TRUE	TRUE	FALSE	TRUE
Hdac7.5	chr15	97796952	97797940	-	TRUE	TRUE	FALSE	FALSE
Hdac7.10	chr15	97800803	97802075	-	TRUE	FALSE	FALSE	FALSE
Hdac7.21	chr15	97810040	97810852	-	TRUE	FALSE	FALSE	FALSE
Itga5.13	chr15	103351679	103352014	-	TRUE	FALSE	FALSE	FALSE
Kansl2.2	chr15	98520426	98524458	-	TRUE	TRUE	FALSE	FALSE
Kif21a.10	chr15	90952819	90956294	-	TRUE	TRUE	FALSE	FALSE
Lmf2.12	chr15	89354456	89354563	-	TRUE	FALSE	FALSE	FALSE
Lmf2.13	chr15	89354818	89355355	-	TRUE	TRUE	FALSE	TRUE
Naga.2	chr15	82330799	82332332	-	TRUE	TRUE	FALSE	FALSE
Npcd.5	chr15	79828979	79833511	-	TRUE	FALSE	FALSE	FALSE
Pabpc1.1	chr15	36596100	36596562	-	TRUE	TRUE	FALSE	FALSE
Pabpc1.3	chr15	36597095	36597456	-	TRUE	TRUE	TRUE	FALSE
Pabpc1.8	chr15	36599478	36600592	-	TRUE	TRUE	TRUE	TRUE
Prkag1.4	chr15	98814354	98814508	-	TRUE	TRUE	FALSE	FALSE
Puf60.7	chr15	76072569	76074606	-	TRUE	TRUE	TRUE	TRUE
Racgap1.3	chr15	99623693	99623926	-	TRUE	FALSE	FALSE	FALSE
Racgap1.4	chr15	99624060	99624237	-	TRUE	TRUE	FALSE	TRUE
Racgap1.5	chr15	99624344	99626182	-	TRUE	TRUE	FALSE	FALSE
Rbfox2.1	chr15	77084207	77085577	-	TRUE	TRUE	FALSE	FALSE
Rpl3.1	chr15	80077895	80077986	-	TRUE	TRUE	FALSE	FALSE
Rpl3.2	chr15	80078107	80078330	-	TRUE	TRUE	TRUE	FALSE
Rpl3.4	chr15	80078809	80079689	-	TRUE	TRUE	TRUE	TRUE
Rpl3.5	chr15	80079851	80080365	-	TRUE	TRUE	TRUE	TRUE
Rpl3.7	chr15	80081032	80081614	-	TRUE	TRUE	FALSE	TRUE
Rpl30.1	chr15	34440605	34441231	-	TRUE	TRUE	FALSE	FALSE
Rpl30.2	chr15	34441363	34442634	-	TRUE	TRUE	TRUE	FALSE
Rpl30.3	chr15	34442781	34443024	-	TRUE	TRUE	TRUE	TRUE
Scaf11.2	chr15	96415152	96415776	-	TRUE	TRUE	FALSE	FALSE
Sharpin.4	chr15	76347818	76347895	-	TRUE	TRUE	FALSE	FALSE
Slc38a2.1	chr15	96690229	96691108	-	TRUE	TRUE	FALSE	FALSE
Slc38a2.5	chr15	96692415	96692517	-	TRUE	FALSE	FALSE	FALSE
Slc38a2.9	chr15	96693639	96695012	-	TRUE	TRUE	FALSE	FALSE
Slc38a2.12	chr15	96695510	96697921	-	TRUE	TRUE	TRUE	FALSE
Slc38a2.13	chr15	96698038	96698181	-	TRUE	TRUE	TRUE	FALSE
Tars.7	chr15	11388219	11388297	-	TRUE	FALSE	FALSE	FALSE
Tsta3.8	chr15	75927096	75928428	-	TRUE	TRUE	FALSE	TRUE
Ubr5.8	chr15	37978083	37979789	-	TRUE	TRUE	TRUE	TRUE
Zcrb1.3	chr15	93387860	93391050	-	TRUE	TRUE	TRUE	TRUE
Zcrb1.4	chr15	93391159	93391453	-	TRUE	TRUE	TRUE	FALSE
Zcrb1.5	chr15	93391566	93395586	-	TRUE	TRUE	FALSE	FALSE
Anks3.1	chr16	4941798	4941898	-	TRUE	FALSE	FALSE	FALSE
Atp5j.2	chr16	84828550	84831328	-	TRUE	TRUE	FALSE	TRUE
Camk2n2.1	chr16	20620244	20621025	-	TRUE	TRUE	FALSE	FALSE
Cct8.4	chr16	87485906	87486235	-	TRUE	TRUE	TRUE	TRUE
Cct8.7	chr16	87486662	87487533	-	TRUE	TRUE	TRUE	TRUE
Cdip1.2	chr16	4769019	4769639	-	TRUE	TRUE	TRUE	FALSE
Cryzl1.4	chr16	91694301	91695260	-	TRUE	TRUE	FALSE	FALSE
Dnm1l.4	chr16	16316779	16318444	-	TRUE	TRUE	FALSE	FALSE
Dzip3.1	chr16	48926103	48927541	-	TRUE	TRUE	FALSE	FALSE
Glyr1.5	chr16	5020369	5021337	-	TRUE	TRUE	FALSE	FALSE
Marf1.17	chr16	14140373	14141642	-	TRUE	FALSE	FALSE	FALSE
Masp1.6	chr16	23465166	23474873	-	TRUE	TRUE	FALSE	FALSE
Paxbp1.2	chr16	91017001	91019162	-	TRUE	TRUE	TRUE	TRUE
Paxbp1.10	chr16	91027330	91030432	-	TRUE	TRUE	FALSE	FALSE
Paxbp1.11	chr16	91030557	91034097	-	TRUE	TRUE	FALSE	FALSE
Paxbp1.12	chr16	91034288	91034799	-	TRUE	TRUE	FALSE	FALSE
Pcnp.4	chr16	56024439	56029602	-	TRUE	TRUE	TRUE	FALSE
Pi4ka.4	chr16	17282009	17282285	-	TRUE	FALSE	FALSE	FALSE
Ppil2.9	chr16	17092305	17092684	-	TRUE	TRUE	FALSE	FALSE
Ranbp1.1	chr16	18240194	18240893	-	TRUE	TRUE	FALSE	FALSE
Sept5.4	chr16	18623418	18624110	-	TRUE	TRUE	FALSE	FALSE
Sept5.10	chr16	18625442	18629650	-	TRUE	TRUE	FALSE	FALSE
Tra2b.8	chr16	22255118	22258985	-	TRUE	TRUE	TRUE	TRUE
Trap1.4	chr16	4044699	4045442	-	TRUE	TRUE	FALSE	FALSE
Txndc11.4	chr16	11084894	11087776	-	TRUE	TRUE	TRUE	FALSE
Zc3h7a.12	chr16	11151326	11151865	-	TRUE	TRUE	FALSE	FALSE
Zc3h7a.13	chr16	11151931	11153058	-	TRUE	TRUE	FALSE	FALSE
Zdhhc8.1	chr16	18223378	18224217	-	TRUE	TRUE	FALSE	FALSE
1110038B12Rik.1	chr17	34950476	34950697	-	TRUE	TRUE	TRUE	FALSE
1110038B12Rik.3	chr17	34951926	34952135	-	TRUE	TRUE	TRUE	FALSE
1110038B12Rik.4	chr17	34952174	34952351	-	TRUE	TRUE	TRUE	TRUE
Acat2.2	chr17	12944511	12946260	-	TRUE	TRUE	FALSE	FALSE
Acat2.5	chr17	12948658	12952251	-	TRUE	TRUE	FALSE	FALSE
Akap8.6	chr17	32313263	32314110	-	TRUE	TRUE	FALSE	TRUE
Akap8.7	chr17	32314145	32315441	-	TRUE	FALSE	TRUE	FALSE
Akap8.9	chr17	32315785	32316186	-	TRUE	TRUE	FALSE	FALSE
Akap8.10	chr17	32316668	32317066	-	TRUE	FALSE	TRUE	FALSE
Ankrd12.1	chr17	65970338	65972296	-	TRUE	FALSE	FALSE	FALSE
Atl2.2	chr17	79850902	79852524	-	TRUE	TRUE	FALSE	FALSE
Atp6v0c.2	chr17	24164883	24169205	-	TRUE	TRUE	FALSE	TRUE
Atp6v0c-ps2.2	chr17	24164883	24169205	-	TRUE	TRUE	FALSE	TRUE
Brd2.1	chr17	34112709	34112855	-	TRUE	TRUE	TRUE	TRUE
Brd2.2	chr17	34112979	34113176	-	TRUE	TRUE	FALSE	FALSE
Brd2.4	chr17	34113833	34113931	-	TRUE	FALSE	FALSE	FALSE
Brd2.6	chr17	34114479	34114889	-	TRUE	TRUE	TRUE	TRUE
Cuta.2	chr17	26938468	26938571	-	TRUE	TRUE	FALSE	FALSE
Cuta.3	chr17	26938650	26938726	-	TRUE	TRUE	FALSE	FALSE
Cuta.5	chr17	26939093	26939316	-	TRUE	TRUE	FALSE	FALSE
Dhx57.8	chr17	80251509	80253086	-	TRUE	FALSE	TRUE	FALSE
Dpp9.20	chr17	56217462	56218740	-	TRUE	FALSE	FALSE	FALSE
Dusp1.1	chr17	26506651	26506984	-	TRUE	TRUE	FALSE	TRUE
Fam173a.3	chr17	25791487	25791571	-	TRUE	FALSE	FALSE	FALSE
Fam173a.4	chr17	25791677	25792052	-	TRUE	TRUE	FALSE	FALSE
H2-K1.2	chr17	33996655	33996826	-	TRUE	TRUE	FALSE	FALSE
H2-Ke6.1	chr17	34026226	34026395	-	TRUE	FALSE	FALSE	FALSE
Haghl.1	chr17	25783179	25783502	-	TRUE	TRUE	FALSE	FALSE
Hnrnpll.5	chr17	80035453	80038591	-	TRUE	TRUE	TRUE	FALSE
Hnrnpm.1	chr17	33646660	33648812	-	TRUE	TRUE	TRUE	TRUE
Hnrnpm.2	chr17	33648865	33649594	-	TRUE	TRUE	TRUE	FALSE
Hnrnpm.3	chr17	33650398	33652272	-	TRUE	TRUE	TRUE	FALSE
Hnrnpm.11	chr17	33666686	33668984	-	TRUE	TRUE	TRUE	TRUE
Hsp90ab1.1	chr17	45568125	45568228	-	TRUE	TRUE	FALSE	FALSE
Hsp90ab1.2	chr17	45568563	45568857	-	TRUE	TRUE	TRUE	FALSE
Hsp90ab1.3	chr17	45569127	45569239	-	TRUE	TRUE	FALSE	FALSE
Kctd5.2	chr17	24056051	24057740	-	TRUE	TRUE	TRUE	TRUE
Khsrp.4	chr17	57023594	57023826	-	TRUE	TRUE	TRUE	TRUE
Khsrp.5	chr17	57023937	57024010	-	TRUE	FALSE	TRUE	FALSE
Kifc1.8	chr17	33885903	33886575	-	TRUE	TRUE	FALSE	FALSE
Klhdc3.1	chr17	46675153	46676315	-	TRUE	TRUE	FALSE	FALSE
Lemd2.1	chr17	27190791	27192931	-	TRUE	TRUE	FALSE	TRUE
Lemd2.7	chr17	27199439	27201636	-	TRUE	TRUE	TRUE	TRUE
Lonp1.3	chr17	56615092	56615249	-	TRUE	TRUE	TRUE	TRUE
Lonp1.10	chr17	56618457	56619171	-	TRUE	TRUE	TRUE	TRUE
Lonp1.11	chr17	56619393	56619985	-	TRUE	TRUE	FALSE	TRUE
Mapk8ip3.16	chr17	24904052	24904648	-	TRUE	TRUE	TRUE	FALSE
Mapk8ip3.27	chr17	24914706	24917994	-	TRUE	TRUE	FALSE	FALSE
Memo1.3	chr17	74217104	74225431	-	TRUE	TRUE	TRUE	FALSE
Metrn.2	chr17	25795434	25796240	-	TRUE	TRUE	FALSE	FALSE
Mrps18b.3	chr17	35912405	35914333	-	TRUE	TRUE	TRUE	TRUE
Mtcl1.1	chr17	66338155	66340483	-	TRUE	FALSE	FALSE	FALSE
Myl12b.2	chr17	70975621	70977047	-	TRUE	TRUE	FALSE	FALSE
Pdcd2.2	chr17	15522030	15522802	-	TRUE	TRUE	FALSE	FALSE
Phf10.1	chr17	14945185	14946198	-	TRUE	TRUE	TRUE	FALSE
Phf10.6	chr17	14954125	14954791	-	TRUE	TRUE	FALSE	FALSE
Pigq.5	chr17	25931574	25931673	-	TRUE	TRUE	FALSE	FALSE
Pisd-ps2.2	chr17	3076783	3077292	-	TRUE	TRUE	FALSE	FALSE
Pisd-ps2.5	chr17	3079139	3079354	-	TRUE	TRUE	FALSE	FALSE
Pisd-ps2.7	chr17	3081035	3083967	-	TRUE	TRUE	FALSE	FALSE
Polr1c.4	chr17	46244952	46245030	-	TRUE	FALSE	FALSE	FALSE
Prrc2a.3	chr17	35149795	35149908	-	TRUE	TRUE	TRUE	FALSE
Prrc2a.14	chr17	35154597	35154791	-	TRUE	FALSE	TRUE	FALSE
Ptprs.23	chr17	56429158	56434452	-	TRUE	TRUE	FALSE	FALSE
Rps10.1	chr17	27630507	27631199	-	TRUE	TRUE	TRUE	FALSE
Rps10.2	chr17	27631256	27632278	-	TRUE	TRUE	TRUE	FALSE
Rps18.2	chr17	33952313	33952402	-	TRUE	TRUE	TRUE	TRUE
Rps18.3	chr17	33952592	33955077	-	TRUE	TRUE	TRUE	TRUE
Rps18.4	chr17	33955177	33955617	-	TRUE	FALSE	TRUE	FALSE
Rps28.1	chr17	33823117	33823196	-	TRUE	TRUE	FALSE	FALSE
Safb2.10	chr17	56569023	56571209	-	TRUE	TRUE	TRUE	FALSE
Safb2.14	chr17	56574953	56575354	-	TRUE	TRUE	FALSE	FALSE
Safb2.15	chr17	56576013	56576877	-	TRUE	TRUE	TRUE	FALSE
Slc39a7.5	chr17	34030422	34030565	-	TRUE	TRUE	FALSE	TRUE
Srpk1.3	chr17	28592288	28594169	-	TRUE	TRUE	TRUE	FALSE
Srpk1.6	chr17	28599870	28600242	-	TRUE	TRUE	FALSE	FALSE
Srpk1.7	chr17	28600457	28600868	-	TRUE	FALSE	FALSE	FALSE
Srpk1.8	chr17	28600895	28602687	-	TRUE	FALSE	FALSE	FALSE
Srsf7.1	chr17	80201603	80202168	-	TRUE	TRUE	TRUE	FALSE
Srsf7.2	chr17	80202205	80202690	-	TRUE	TRUE	FALSE	FALSE
Srsf7.5	chr17	80204388	80204621	-	TRUE	TRUE	TRUE	TRUE
Srsf7.6	chr17	80205082	80205261	-	TRUE	TRUE	FALSE	FALSE
Stk19.3	chr17	34824849	34832012	-	TRUE	TRUE	FALSE	FALSE
Stk38.1	chr17	28972677	28973044	-	TRUE	FALSE	FALSE	FALSE
Stk38.8	chr17	28982187	28984076	-	TRUE	TRUE	FALSE	FALSE
Stub1.2	chr17	25831219	25831308	-	TRUE	TRUE	FALSE	TRUE
Tcf19.1	chr17	35513185	35514473	-	TRUE	TRUE	TRUE	FALSE
Tcf19.2	chr17	35515021	35515877	-	TRUE	TRUE	FALSE	TRUE
Tead3.9	chr17	28335497	28336510	-	TRUE	TRUE	FALSE	FALSE
Telo2.3	chr17	25101705	25102010	-	TRUE	TRUE	TRUE	FALSE
Thbs2.1	chr17	14667521	14668724	-	TRUE	TRUE	FALSE	FALSE
Thbs2.3	chr17	14670070	14670593	-	TRUE	TRUE	FALSE	FALSE
Tmem63b.4	chr17	45661925	45662862	-	TRUE	TRUE	FALSE	FALSE
Tmem63b.6	chr17	45663670	45664743	-	TRUE	FALSE	FALSE	FALSE
Tnfrsf12a.1	chr17	23676047	23676138	-	TRUE	FALSE	FALSE	FALSE
Tnfrsf12a.2	chr17	23676274	23676518	-	TRUE	TRUE	TRUE	TRUE
Tnfrsf12a.3	chr17	23676624	23677326	-	TRUE	TRUE	TRUE	TRUE
Traf7.4	chr17	24510076	24510248	-	TRUE	FALSE	TRUE	FALSE
Traf7.5	chr17	24510372	24510455	-	TRUE	TRUE	FALSE	FALSE
Traf7.7	chr17	24510699	24511314	-	TRUE	TRUE	FALSE	FALSE
Traf7.12	chr17	24512387	24512949	-	TRUE	TRUE	FALSE	FALSE
Tubb5.2	chr17	35836274	35836627	-	TRUE	TRUE	TRUE	TRUE
Tubb5.3	chr17	35836737	35837996	-	TRUE	TRUE	TRUE	TRUE
U2af1.6	chr17	31652569	31654978	-	TRUE	TRUE	TRUE	TRUE
Ube2i.1	chr17	25262492	25264765	-	TRUE	TRUE	TRUE	TRUE
Ube2i.3	chr17	25265229	25268540	-	TRUE	TRUE	FALSE	TRUE
4930503L19Rik.5	chr18	70467486	70467758	-	TRUE	TRUE	FALSE	FALSE
Atp9b.12	chr18	80762233	80762873	-	TRUE	TRUE	FALSE	FALSE
Brd8.1	chr18	34600242	34602202	-	TRUE	TRUE	FALSE	FALSE
Brd8.12	chr18	34608628	34609804	-	TRUE	TRUE	TRUE	FALSE
Hdac3.7	chr18	37943752	37944128	-	TRUE	TRUE	TRUE	FALSE
Hspa9.13	chr18	34949142	34951223	-	TRUE	FALSE	FALSE	FALSE
Lars.5	chr18	42214871	42216851	-	TRUE	TRUE	FALSE	TRUE
Nars.2	chr18	64501435	64501743	-	TRUE	TRUE	TRUE	FALSE
Ppic.3	chr18	53411081	53411505	-	TRUE	TRUE	TRUE	FALSE
Timm21.4	chr18	84949292	84949389	-	TRUE	FALSE	FALSE	FALSE
Usp14.2	chr18	9997281	9997716	-	TRUE	FALSE	TRUE	FALSE
Aldh18a1.1	chr19	40551330	40553523	-	TRUE	TRUE	TRUE	TRUE
Anxa1.2	chr19	20375348	20376651	-	TRUE	TRUE	FALSE	FALSE
Anxa1.3	chr19	20376711	20377606	-	TRUE	TRUE	FALSE	FALSE
Anxa1.12	chr19	20384773	20390611	-	TRUE	TRUE	FALSE	FALSE
Arl2.1	chr19	6134802	6135978	-	TRUE	TRUE	FALSE	FALSE
Arl2.2	chr19	6136060	6137477	-	TRUE	TRUE	FALSE	FALSE
Ccs.2	chr19	4825874	4825943	-	TRUE	TRUE	FALSE	FALSE
Ccs.3	chr19	4826022	4832832	-	TRUE	TRUE	FALSE	FALSE
Chuk.2	chr19	44075531	44077245	-	TRUE	TRUE	TRUE	TRUE
Chuk.5	chr19	44078986	44081945	-	TRUE	TRUE	TRUE	FALSE
Cox8a.1	chr19	7215485	7217398	-	TRUE	TRUE	TRUE	TRUE
Cuedc2.8	chr19	46332702	46338312	-	TRUE	FALSE	FALSE	FALSE
Dpf2.5	chr19	5902769	5903730	-	TRUE	FALSE	FALSE	FALSE
Ehbp1l1.6	chr19	5710849	5710968	-	TRUE	TRUE	TRUE	FALSE
Eif3a.2	chr19	60763265	60764031	-	TRUE	TRUE	FALSE	TRUE
Exosc1.4	chr19	41926566	41928024	-	TRUE	TRUE	TRUE	TRUE
Fam89b.1	chr19	5728869	5729236	-	TRUE	FALSE	FALSE	FALSE
Gstp1.2	chr19	4035932	4036687	-	TRUE	TRUE	TRUE	FALSE
Gstp1.5	chr19	4037397	4037584	-	TRUE	TRUE	FALSE	FALSE
Ide.11	chr19	37290815	37295882	-	TRUE	TRUE	FALSE	FALSE
Incenp.8	chr19	9878429	9883698	-	TRUE	TRUE	FALSE	FALSE
Kdm2a.4	chr19	4322551	4324336	-	TRUE	FALSE	TRUE	FALSE
Ldb1.1	chr19	46033342	46034031	-	TRUE	TRUE	FALSE	FALSE
Lrfn4.2	chr19	4614515	4614962	-	TRUE	TRUE	TRUE	FALSE
Mgea5.5	chr19	45761209	45762184	-	TRUE	TRUE	FALSE	FALSE
Mgea5.6	chr19	45762271	45765449	-	TRUE	TRUE	FALSE	FALSE
Mms19.5	chr19	41945816	41946916	-	TRUE	TRUE	TRUE	FALSE
Myof.3	chr19	37901934	37903676	-	TRUE	TRUE	TRUE	TRUE
Myof.4	chr19	37903868	37905277	-	TRUE	TRUE	TRUE	TRUE
Myof.5	chr19	37905378	37907586	-	TRUE	TRUE	TRUE	FALSE
Naa40.4	chr19	7230107	7230187	-	TRUE	TRUE	FALSE	FALSE
Ndufv1.7	chr19	4010010	4011101	-	TRUE	TRUE	FALSE	TRUE
Otub1.4	chr19	7200062	7204057	-	TRUE	TRUE	FALSE	FALSE
Pola2.8	chr19	5948527	5950445	-	TRUE	TRUE	TRUE	FALSE
Psat1.3	chr19	15909430	15914863	-	TRUE	TRUE	TRUE	FALSE
Rad9a.5	chr19	4197587	4197670	-	TRUE	FALSE	TRUE	FALSE
Rad9a.9	chr19	4201058	4201328	-	TRUE	FALSE	FALSE	FALSE
Rhod.1	chr19	4426257	4426622	-	TRUE	TRUE	FALSE	FALSE
Rps6ka4.1	chr19	6829725	6829849	-	TRUE	TRUE	FALSE	FALSE
Rps6kb2.6	chr19	4158718	4158828	-	TRUE	TRUE	FALSE	FALSE
Scyl1.2	chr19	5758861	5758939	-	TRUE	FALSE	FALSE	FALSE
Scyl1.8	chr19	5760902	5761652	-	TRUE	TRUE	TRUE	FALSE
Sf3b2.8	chr19	5283948	5284574	-	TRUE	TRUE	FALSE	FALSE
Sf3b2.9	chr19	5284725	5286188	-	TRUE	FALSE	FALSE	FALSE
Slc25a28.1	chr19	43664644	43665771	-	TRUE	TRUE	FALSE	TRUE
Slc25a28.2	chr19	43665829	43666914	-	TRUE	TRUE	FALSE	TRUE
Slc3a2.6	chr19	8709784	8711833	-	TRUE	TRUE	TRUE	FALSE
Slc3a2.7	chr19	8711929	8712729	-	TRUE	TRUE	TRUE	TRUE
Smc5.7	chr19	23215200	23218404	-	TRUE	TRUE	FALSE	FALSE
Smndc1.3	chr19	53383719	53384453	-	TRUE	TRUE	TRUE	TRUE
Stx3.1	chr19	11779174	11781566	-	TRUE	TRUE	FALSE	FALSE
Stx3.7	chr19	11788237	11789556	-	TRUE	FALSE	FALSE	FALSE
Tcirg1.5	chr19	3897170	3897467	-	TRUE	TRUE	FALSE	FALSE
Tcirg1.11	chr19	3902036	3902343	-	TRUE	TRUE	FALSE	FALSE
Tcirg1.15	chr19	3903173	3903339	-	TRUE	TRUE	FALSE	FALSE
Tm7sf2.9	chr19	6067320	6067668	-	TRUE	FALSE	FALSE	FALSE
Tmem179b.1	chr19	8772835	8773027	-	TRUE	TRUE	FALSE	FALSE
Tmem179b.4	chr19	8773693	8774334	-	TRUE	TRUE	TRUE	TRUE
Ttc9c.3	chr19	8818685	8819020	-	TRUE	TRUE	FALSE	FALSE
Vegfb.3	chr19	6985841	6986020	-	TRUE	TRUE	FALSE	FALSE
Vps51.1	chr19	6068376	6068854	-	TRUE	TRUE	FALSE	FALSE
Zfpl1.1	chr19	6081215	6081846	-	TRUE	TRUE	TRUE	FALSE
A430105I19Rik.8	chr2	118760682	118761288	-	TRUE	TRUE	FALSE	FALSE
Abi1.3	chr2	22950271	22953434	-	TRUE	TRUE	TRUE	FALSE
Anapc1.6	chr2	128622512	128623495	-	TRUE	TRUE	TRUE	FALSE
Arfrp1.3	chr2	181361072	181361390	-	TRUE	TRUE	TRUE	TRUE
Arfrp1.5	chr2	181364097	181364310	-	TRUE	TRUE	TRUE	TRUE
Arl14ep.1	chr2	106964871	106965421	-	TRUE	TRUE	FALSE	FALSE
Arl14ep.3	chr2	106967228	106969071	-	TRUE	TRUE	FALSE	FALSE
Atp5c1.1	chr2	10056162	10056769	-	TRUE	TRUE	TRUE	FALSE
Atp5c1.2	chr2	10056807	10058995	-	TRUE	TRUE	TRUE	TRUE
Atp5g3.1	chr2	73908708	73909183	-	TRUE	TRUE	FALSE	FALSE
Atp5g3.2	chr2	73909378	73909863	-	TRUE	TRUE	FALSE	TRUE
Caprin1.8	chr2	103773796	103775416	-	TRUE	TRUE	FALSE	FALSE
Chd6.6	chr2	160962015	160965168	-	TRUE	FALSE	FALSE	FALSE
Cst3.1	chr2	148872044	148872816	-	TRUE	TRUE	TRUE	FALSE
Dnm1.12	chr2	32334821	32335775	-	TRUE	FALSE	FALSE	FALSE
Dpp7.2	chr2	25352757	25353152	-	TRUE	TRUE	FALSE	FALSE
Dpp7.3	chr2	25353218	25353359	-	TRUE	TRUE	FALSE	FALSE
Dpp7.4	chr2	25353517	25353607	-	TRUE	TRUE	FALSE	FALSE
Dpp7.5	chr2	25353727	25354232	-	TRUE	TRUE	FALSE	FALSE
Dpp7.6	chr2	25354294	25354467	-	TRUE	TRUE	FALSE	FALSE
Dpp7.9	chr2	25355029	25355557	-	TRUE	TRUE	FALSE	FALSE
Dpp7.10	chr2	25355722	25355813	-	TRUE	TRUE	TRUE	FALSE
Dsn1.10	chr2	157005874	157006974	-	TRUE	TRUE	FALSE	FALSE
Elmo2.3	chr2	165294324	165295013	-	TRUE	FALSE	FALSE	FALSE
Emc4.1	chr2	112363355	112363791	-	TRUE	TRUE	TRUE	FALSE
Emc4.3	chr2	112364306	112367401	-	TRUE	TRUE	TRUE	FALSE
Fnbp1.1	chr2	31028884	31033029	-	TRUE	TRUE	FALSE	FALSE
Gm14325.1	chr2	177833097	177834250	-	TRUE	TRUE	FALSE	FALSE
Idh3b.1	chr2	130279727	130280262	-	TRUE	TRUE	FALSE	FALSE
Idh3b.8	chr2	130281909	130283708	-	TRUE	TRUE	FALSE	FALSE
Inpp5e.3	chr2	26399349	26399412	-	TRUE	FALSE	FALSE	FALSE
Myef2.3	chr2	125096121	125097562	-	TRUE	TRUE	TRUE	TRUE
Myef2.5	chr2	125098076	125098449	-	TRUE	TRUE	TRUE	FALSE
Nat10.1	chr2	103721929	103724191	-	TRUE	TRUE	TRUE	TRUE
Nat10.4	chr2	103725763	103726119	-	TRUE	TRUE	TRUE	FALSE
Ncoa5.4	chr2	165009450	165010450	-	TRUE	TRUE	FALSE	FALSE
Ndufs3.1	chr2	90894878	90898383	-	TRUE	TRUE	FALSE	FALSE
Ndufs3.5	chr2	90902945	90904422	-	TRUE	TRUE	FALSE	TRUE
Orc4.10	chr2	48933623	48936771	-	TRUE	FALSE	FALSE	FALSE
Pced1a.4	chr2	130422376	130422465	-	TRUE	TRUE	FALSE	FALSE
Pced1a.5	chr2	130422705	130422812	-	TRUE	TRUE	FALSE	FALSE
Pced1a.6	chr2	130422893	130423411	-	TRUE	TRUE	TRUE	FALSE
Pcna.2	chr2	132249898	132251243	-	TRUE	TRUE	TRUE	FALSE
Rab14.1	chr2	35182448	35183392	-	TRUE	TRUE	TRUE	FALSE
Rab14.3	chr2	35183832	35186673	-	TRUE	FALSE	TRUE	FALSE
Rabl6.3	chr2	25584945	25585307	-	TRUE	TRUE	TRUE	FALSE
Rabl6.7	chr2	25587628	25588608	-	TRUE	TRUE	FALSE	FALSE
Rbck1.6	chr2	152323333	152324266	-	TRUE	TRUE	FALSE	FALSE
Rbm17.3	chr2	11586966	11587720	-	TRUE	TRUE	TRUE	FALSE
[truncated: 2,547 more rows]
