# Supplementary material for: DRUID: a pipeline for transcriptome-wide measurements of mRNA stability
Source: RNA. 2018 May;24(5):623–32. doi: 10.1261/rna.062877.117 (PMC5900561; doi:10.1261/rna.062877.117)
Supplement: Supplemental Material [file supp_062877.117_Supplemental_Table_S3.csv]

	chromosome	start	end	strand	passed abundance threshold replicate one	passed abundance threshold replicate two	well behaved in replicate one	well behaved in replicate two
P32471.1	chrI	142254	142619	+	TRUE	TRUE	TRUE	FALSE
P05735.1	chrII	168425	168808	+	TRUE	TRUE	TRUE	FALSE
P05755.1	chrII	604515	604927	+	TRUE	TRUE	FALSE	FALSE
P26781.1	chrII	332876	333386	+	TRUE	TRUE	TRUE	TRUE
P34224.1	chrII	110880	110948	+	TRUE	FALSE	FALSE	FALSE
P38248.1	chrII	393181	393510	+	TRUE	TRUE	FALSE	TRUE
Q02753.1	chrII	606281	606668	+	TRUE	TRUE	FALSE	TRUE
Q6WNK7.1	chrII	462210	462289	+	TRUE	FALSE	FALSE	FALSE
P05756.1	chrIV	579479	580017	+	TRUE	TRUE	FALSE	TRUE
P0C2H7.1	chrIV	1401801	1402184	+	TRUE	TRUE	TRUE	TRUE
P0C2H8.1	chrIV	322283	322703	+	TRUE	FALSE	TRUE	FALSE
P10622.1	chrIV	230020	230320	+	TRUE	TRUE	TRUE	TRUE
P39741.1	chrIV	117667	118157	+	TRUE	TRUE	TRUE	TRUE
P52490.1	chrIV	629906	630173	+	TRUE	TRUE	TRUE	FALSE
Q12159.1	chrIV	1236843	1237608	+	TRUE	TRUE	FALSE	TRUE
Q12690.1	chrIV	308428	308792	+	TRUE	TRUE	TRUE	TRUE
P05736.1	chrIX	316772	317171	+	TRUE	TRUE	FALSE	TRUE
P00401.7	chrM	25343	26228	+	TRUE	FALSE	FALSE	FALSE
Q9ZZX0.1	chrM	24871	24905	+	TRUE	TRUE	FALSE	FALSE
P32598.1	chrV	432672	433196	+	TRUE	TRUE	FALSE	FALSE
P40005.1	chrV	148195	148282	+	TRUE	TRUE	FALSE	FALSE
Q3E834.1	chrV	307747	307848	+	TRUE	TRUE	TRUE	FALSE
P41546.1	chrVI	75840	76091	+	TRUE	TRUE	FALSE	FALSE
P02406.1	chrVII	311016	311526	+	TRUE	TRUE	TRUE	FALSE
P14120.1	chrVII	439094	439323	+	TRUE	TRUE	FALSE	FALSE
P32905.1	chrVII	920665	921119	+	TRUE	TRUE	TRUE	TRUE
P41811.1	chrVII	249887	250086	+	TRUE	TRUE	TRUE	FALSE
P53221.1	chrVII	555831	556307	+	TRUE	TRUE	FALSE	TRUE
P0C2H6.1	chrVIII	126552	127112	+	TRUE	TRUE	FALSE	FALSE
P38754.1	chrVIII	104406	104803	+	TRUE	TRUE	TRUE	TRUE
P38797.1	chrVIII	251156	251248	+	TRUE	TRUE	FALSE	FALSE
P04650.1	chrX	75939	76324	+	TRUE	TRUE	TRUE	TRUE
P39516.1	chrX	73797	74204	+	TRUE	TRUE	FALSE	FALSE
P46990.1	chrX	91095	91411	+	TRUE	TRUE	FALSE	FALSE
P47126.1	chrX	580348	581052	+	TRUE	FALSE	TRUE	FALSE
P05740.1	chrXI	109578	109883	+	TRUE	TRUE	FALSE	TRUE
P0C0V8.1	chrXI	551681	552002	+	TRUE	TRUE	TRUE	TRUE
P32454.1	chrXI	155272	155654	+	TRUE	TRUE	FALSE	FALSE
P35997.1	chrXI	158616	158966	+	TRUE	TRUE	TRUE	FALSE
P36008.1	chrXI	283096	283421	+	TRUE	TRUE	TRUE	FALSE
P36105.1	chrXI	432035	432432	+	TRUE	TRUE	TRUE	TRUE
P05739.1	chrXII	1028869	1029252	+	TRUE	TRUE	FALSE	FALSE
P05743.1	chrXII	819331	819777	+	TRUE	TRUE	TRUE	TRUE
P05749.1	chrXII	263206	263594	+	TRUE	TRUE	TRUE	TRUE
P46654.1	chrXII	242322	242680	+	TRUE	TRUE	TRUE	FALSE
P49166.1	chrXII	522670	523028	+	TRUE	TRUE	TRUE	TRUE
Q06417.1	chrXII	987142	987212	+	TRUE	TRUE	FALSE	FALSE
Q3E7Y3.1	chrXII	856575	857057	+	TRUE	TRUE	FALSE	FALSE
P02407.1	chrXIII	225892	226289	+	TRUE	TRUE	TRUE	TRUE
P05745.1	chrXIII	651161	651623	+	TRUE	TRUE	FALSE	TRUE
P34160.1	chrXIII	517564	517885	+	TRUE	TRUE	FALSE	FALSE
P40213.1	chrXIII	551952	552495	+	TRUE	TRUE	TRUE	TRUE
P46784.1	chrXIII	732466	732875	+	TRUE	TRUE	TRUE	FALSE
P50109.1	chrXIII	236592	236953	+	TRUE	TRUE	FALSE	FALSE
P02405.1	chrXIV	331326	331837	+	TRUE	TRUE	TRUE	FALSE
P0C074.1	chrXIV	366036	366157	+	TRUE	TRUE	FALSE	FALSE
P24783.1	chrXIV	414912	415913	+	TRUE	TRUE	FALSE	TRUE
P38922.1	chrXIV	622945	623286	+	TRUE	TRUE	FALSE	FALSE
P53633.1	chrXIV	545292	545370	+	TRUE	TRUE	FALSE	TRUE
P53961.1	chrXIV	557611	557684	+	TRUE	TRUE	FALSE	FALSE
P04456.1	chrXV	80361	80774	+	TRUE	TRUE	TRUE	TRUE
P26786.1	chrXV	505938	506338	+	TRUE	TRUE	TRUE	TRUE
Q08641.1	chrXV	785688	785688	+	TRUE	TRUE	FALSE	FALSE
Q08745.1	chrXV	867150	867586	+	TRUE	TRUE	TRUE	FALSE
O13516.1	chrXVI	404957	405457	+	TRUE	TRUE	FALSE	FALSE
P05744.1	chrXVI	282141	282665	+	TRUE	TRUE	TRUE	TRUE
P07261.1	chrXVI	412262	413012	+	TRUE	TRUE	FALSE	FALSE
P32827.1	chrXVI	795030	795394	+	TRUE	TRUE	TRUE	TRUE
P49631.1	chrXVI	654168	654570	+	TRUE	TRUE	TRUE	TRUE
Q02803.1	chrXVI	459006	459006	+	TRUE	TRUE	FALSE	FALSE
Q06537.1	chrXVI	833694	833827	+	TRUE	TRUE	FALSE	FALSE
Q08993.1	chrXVI	943051	943198	+	TRUE	TRUE	FALSE	FALSE
Q12213.1	chrXVI	173163	173571	+	TRUE	TRUE	FALSE	TRUE
Q12213.2	chrXVI	173666	174072	+	TRUE	TRUE	TRUE	FALSE
Q12402.1	chrXVI	623578	623710	+	TRUE	TRUE	FALSE	TRUE
Q12672.1	chrXVI	406647	407067	+	TRUE	FALSE	FALSE	FALSE
P04451.1	chrII	60194	60697	-	TRUE	TRUE	FALSE	TRUE
P18414.1	chrII	142750	142846	-	TRUE	TRUE	TRUE	TRUE
P38239.1	chrII	366503	366584	-	TRUE	TRUE	FALSE	FALSE
P38253.1	chrII	426517	426873	-	TRUE	TRUE	FALSE	FALSE
P06367.1	chrIII	177907	178213	-	TRUE	TRUE	FALSE	TRUE
P25565.1	chrIII	111558	111633	-	TRUE	TRUE	FALSE	FALSE
P32445.1	chrIII	173116	173198	-	TRUE	TRUE	FALSE	FALSE
P14127.1	chrIV	1355237	1355550	-	TRUE	TRUE	TRUE	FALSE
P51402.1	chrIV	1450458	1450846	-	TRUE	TRUE	FALSE	TRUE
Q03919.1	chrIV	733703	733775	-	TRUE	TRUE	FALSE	FALSE
Q04344.1	chrIV	239399	239509	-	TRUE	TRUE	FALSE	FALSE
Q07532.1	chrIV	254975	255044	-	TRUE	TRUE	FALSE	FALSE
Q12489.1	chrIV	431387	431472	-	TRUE	FALSE	FALSE	FALSE
P26782.1	chrIX	231958	232366	-	TRUE	TRUE	TRUE	TRUE
P26784.1	chrIX	99096	99385	-	TRUE	TRUE	TRUE	TRUE
P40525.1	chrIX	256555	257026	-	TRUE	TRUE	TRUE	TRUE
Q03096.1	chrIX	335936	335936	-	TRUE	TRUE	FALSE	FALSE
P29952.1	chrV	158995	159087	-	TRUE	FALSE	FALSE	FALSE
P85052.1	chrV	184170	184677	-	TRUE	FALSE	FALSE	FALSE
P87262.1	chrV	269752	270148	-	TRUE	TRUE	FALSE	FALSE
P56628.1	chrVI	64600	64920	-	TRUE	TRUE	FALSE	TRUE
P60010.1	chrVI	54378	54686	-	TRUE	TRUE	FALSE	TRUE
P05737.1	chrVII	364965	365432	-	TRUE	TRUE	TRUE	TRUE
P22289.1	chrVII	859261	859473	-	TRUE	TRUE	FALSE	FALSE
P53200.1	chrVII	497366	497458	-	TRUE	FALSE	FALSE	FALSE
P32793.1	chrVIII	138241	138408	-	TRUE	TRUE	TRUE	FALSE
P38711.1	chrVIII	148117	148666	-	TRUE	TRUE	TRUE	TRUE
P38721.1	chrVIII	1898	2670	-	TRUE	FALSE	FALSE	FALSE
P38809.1	chrVIII	298361	298484	-	TRUE	TRUE	TRUE	FALSE
Q3E7Y6.1	chrVIII	498720	498786	-	TRUE	TRUE	FALSE	FALSE
P05753.1	chrX	702799	703054	-	TRUE	TRUE	TRUE	FALSE
P21651.1	chrX	469184	469263	-	TRUE	TRUE	FALSE	FALSE
Q3E754.1	chrX	156790	157249	-	TRUE	TRUE	FALSE	FALSE
P0CH08.1	chrXI	618375	618742	-	TRUE	FALSE	FALSE	FALSE
P43682.1	chrXI	430456	430596	-	TRUE	TRUE	FALSE	FALSE
Q02203.1	chrXI	449952	450020	-	TRUE	TRUE	TRUE	FALSE
P0C2H9.1	chrXII	931350	931698	-	TRUE	TRUE	TRUE	TRUE
P25385.1	chrXII	286468	286556	-	TRUE	TRUE	FALSE	FALSE
Q12087.1	chrXII	712726	713155	-	TRUE	TRUE	FALSE	TRUE
P0C2I0.1	chrXIII	753743	754219	-	TRUE	TRUE	TRUE	TRUE
P28519.1	chrXIII	666934	667017	-	TRUE	FALSE	TRUE	FALSE
P35271.1	chrXIII	223381	223781	-	TRUE	TRUE	TRUE	FALSE
P38011.1	chrXIII	499879	500151	-	TRUE	TRUE	TRUE	FALSE
P40212.1	chrXIII	550802	551203	-	TRUE	TRUE	TRUE	TRUE
P50094.1	chrXIII	163309	163716	-	TRUE	TRUE	TRUE	TRUE
Q02326.1	chrXIII	123743	124157	-	TRUE	TRUE	FALSE	FALSE
Q3E7A9.1	chrXIII	652776	652847	-	TRUE	TRUE	FALSE	FALSE
P07279.1	chrXIV	64019	64450	-	TRUE	TRUE	FALSE	FALSE
P07281.1	chrXIV	62373	62923	-	TRUE	TRUE	TRUE	FALSE
P17898.1	chrXIV	380690	380781	-	TRUE	TRUE	FALSE	TRUE
P26785.1	chrXIV	494525	494973	-	TRUE	TRUE	TRUE	TRUE
P48164.1	chrXIV	443827	444171	-	TRUE	TRUE	TRUE	TRUE
P53742.1	chrXIV	721771	722302	-	TRUE	TRUE	FALSE	FALSE
P07274.1	chrXV	552666	552874	-	TRUE	TRUE	TRUE	FALSE
P07280.1	chrXV	92441	92830	-	TRUE	TRUE	FALSE	FALSE
P41056.1	chrXV	778860	779386	-	TRUE	TRUE	TRUE	FALSE
O14455.1	chrXVI	75986	76223	-	TRUE	TRUE	TRUE	FALSE
P02365.1	chrXVI	377996	378389	-	TRUE	TRUE	FALSE	TRUE
Q02981.1	chrXVI	345445	345596	-	TRUE	TRUE	FALSE	FALSE
Q12160.1	chrXVI	678194	678279	-	TRUE	FALSE	FALSE	FALSE
P32381.1	chrIV	399362	399484	+	FALSE	TRUE	FALSE	FALSE
Q3E834.2	chrV	307957	308067	+	FALSE	TRUE	FALSE	FALSE
P38624.1	chrX	435228	435343	+	FALSE	TRUE	FALSE	FALSE
Q3E743.1	chrX	637810	637858	+	FALSE	TRUE	FALSE	FALSE
P25296.1	chrXI	82999	83074	+	FALSE	TRUE	FALSE	FALSE
P36108.1	chrXI	437838	437905	+	FALSE	TRUE	FALSE	FALSE
P15731.1	chrII	407028	407122	-	FALSE	TRUE	FALSE	FALSE
P32599.1	chrIV	715248	715358	-	FALSE	TRUE	FALSE	FALSE
P49775.1	chrIV	1073313	1073401	-	FALSE	TRUE	FALSE	FALSE
Q92317.1	chrIV	1266770	1266861	-	FALSE	TRUE	FALSE	FALSE
P87275.1	chrV	348202	348276	-	FALSE	TRUE	FALSE	FALSE
P05737.2	chrVII	365527	365985	-	FALSE	TRUE	FALSE	TRUE
P34162.1	chrVIII	189750	189850	-	FALSE	TRUE	FALSE	FALSE
P09734.1	chrXIII	23361	23658	-	FALSE	TRUE	FALSE	TRUE
